# Supplementary material for: The politics of processed foods: Consumer perceptions of policies targeting ultra-processed foods
Source: PLoS One. 2026 Jun 1;21(6):e0350271. doi: 10.1371/journal.pone.0350271 (PMC13225411; doi:10.1371/journal.pone.0350271)
Supplement: S1 File — This file contains the raw data used for all analyses. (CSV) [file pone.0350271.s003.csv]

Gender	Age	Income	Region	UPF_Healthy	UPF_Expensive	UPF_Safe	UPF_Natural	UPF_Convenient	UPF_Tasty	UPF_Addictive	UPF_Consider	UPF_Conf_1	UPF_Define	UPF_DietRec	UPF_RestrictGroc	UPF_RestrictEdu	UPF_RestrictSNAP	UPF_Tax	NumHH	Kids	Edu	Hisp	Race	Metro	RURAL	FarmFam	FoodAssist	PolViews	PolParty
2	4	2	2	2	2	3	3	4	3	1	4	7	2	1	1	2	1	1	2	2	4	1	2	2	1	2	2	3	3
2	2	1	2	5	3	5	5	5	5	5	5	0	1	1	2	2	2	2	7	2	2	1	2	1	2	2	2	3	2
2	3	2	2	2	2	4	4	1	2	4	2	2	1	1	1	2	1	1	1	2	4	1	2	2	2	1	2	2	2
2	4	4	3	1	2	2	1	5	3	3	2	7	2	2	2	1	2	2	1	2	6	1	1	1	2	2	2	1	4
2	3	4	2	3	3	4	2	3	4	3	2	6	1	1	1	1	1	1	4	1	6	1	1	1	2	1	1	3	1
2	4	3	2	3	2	3	2	3	4	2	1	5	2	2	1	2	1	2	2	2	2	1	1	2	2	2	2	5	1
1	6	2	4	2	3	3	4	5	5	2	5	2	2	2	2	2	2	2	1	2	2	1	1	2	1	2	2	5	1
1	3	4	2	1	2	2	1	1	4	5	3	6	1	1	1	1	1	1	3	1	5	1	1	2	2	2	2	2	2
1	2	2	3	3	1	2	4	3	4	2	3	9	2	2	2	1	2	2	1	2	2	1	1	2	2	2	2	3	1
2	5	1	2	3	3	3	3	5	3	3	5	0	1	1	1	1	2	1	2	2	2	1	1	1	1	2	2	1	2
2	5	1	2	5	5	1	1	1	5	5	3	2	1	1	2	2	2	2	1	2	2	1	2	2	1	2	1	3	2
2	6	2	4	1	1	1	1	3	3	3	3	7	1	1	1	1	1	1	2	2	2	1	1	1	2	2	2	2	2
1	4	1	2	3	3	3	3	3	3	3	4	6	2	1	2	2	1	2	1	2	1	1	1	1	1	2	2	4	1
2	6	3	2	1	4	1	1	3	3	4	3	0	1	1	2	1	1	2	2	2	4	1	1	2	1	2	2	3	3
1	3	5	1	2	2	4	3	2	4	3	1	5	1	1	1	1	1	1	2	1	3	2	1	1	1	1	1	2	2
1	6	2	2	2	2	1	1	5	4	1	4	1	1	1	2	1	1	2	3	2	2	1	1	1	1	2	2	4	1
1	6	2	2	2	4	1	1	4	4	4	2	7	1	1	1	1	1	1	2	2	5	1	1	2	2	2	2	3	3
2	2	3	2	1	1	1	1	1	1	5	1	8	1	1	1	1	1	1	4	1	5	1	1	1	1	2	2	2	1
1	4	1	2	4	5	1	3	1	1	4	3	10	2	2	2	2	2	2	3	2	1	1	1	2	2	2	2	4	3
1	5	1	1	3	1	5	3	5	5	5	4	10	1	1	2	2	2	2	1	2	3	1	1	2	3	2	1	5	1
2	2	4	3	1	2	1	1	3	4	4	2	4	1	1	2	1	2	2	2	2	5	2	6	2	2	2	2	2	2
2	6	3	1	2	3	2	3	3	4	3	5	8	1	1	2	2	1	2	3	2	2	1	1	1	2	2	2	1	2
2	3	4	2	2	2	2	1	5	3	3	2	3	1	1	2	1	1	2	2	2	5	1	1	2	1	2	2	3	1
1	6	1	3	4	1	4	4	3	2	4	4	5	1	1	1	1	1	1	1	2	4	1	1	2	1	2	1	1	2
1	6	3	3	2	2	2	2	4	4	4	3	5	1	1	2	1	1	2	2	2	5	1	1	2	3	2	2	3	3
2	5	3	3	1	4	1	1	5	3	5	5	6	1	1	1	1	1	1	4	1	6	1	2	1	2	2	2	2	2
2	6	2	2	2	2	3	3	3	3	3	5	5	1	1	1	1	1	1	2	2	3	1	1	2	3	2	2	3	2
1	6	5	3	1	2	1	3	3	3	2	3	4	1	1	2	1	1	2	2	2	6	1	1	2	2	2	2	3	1
2	2	1	3	3	5	5	3	3	4	3	3	5	2	2	1	2	1	2	3	1	2	1	1	2	1	2	1	3	2
1	2	3	4	1	1	1	1	1	1	5	3	5	1	1	2	2	1	1	3	2	2	1	4	1	2	2	2	5	1
1	2	4	2	3	2	4	2	3	5	1	2	7	1	1	1	1	2	1	1	1	6	1	2	2	1	1	1	4	1
1	2	3	1	1	1	3	2	2	2	2	2	6	1	2	1	1	1	1	2	2	2	1	1	1	1	2	2	3	3
2	3	3	2	1	4	1	1	1	4	5	4	2	1	1	1	2	2	2	3	1	3	1	1	2	2	2	2	3	1
2	3	2	3	2	2	2	4	3	3	3	2	6	1	2	1	2	1	2	2	2	2	1	1	2	3	2	2	5	1
2	6	2	1	2	2	4	2	4	4	4	2	5	1	1	2	1	2	2	2	2	6	1	1	1	2	1	2	3	1
2	3	6	2	1	1	1	3	3	5	1	5	1	1	1	2	2	2	2	4	1	5	1	1	2	2	2	2	4	1
2	2	2	2	2	2	2	1	4	3	4	3	6	2	1	2	2	2	2	2	2	3	1	1	2	2	2	2	3	1
2	6	3	3	1	2	2	1	5	4	4	3	4	1	1	2	1	2	2	2	2	6	1	1	2	2	2	2	2	2
2	3	3	2	3	3	3	3	3	3	3	1	8	2	1	2	2	1	2	2	2	4	1	2	2	2	2	2	3	2
2	5	1	2	1	2	2	1	4	3	3	2	6	1	1	2	1	2	2	1	2	3	1	1	2	3	2	1	4	1
2	3	1	1	5	5	4	4	5	4	4	2	10	1	1	1	1	1	1	5	1	5	4	2	1	1	1	1	4	2
2	4	3	1	3	3	4	4	3	3	3	5	6	2	2	2	2	2	2	5	1	2	1	1	2	2	2	1	3	3
2	3	1	2	3	3	3	4	3	3	3	3	5	2	1	1	1	2	2	2	2	5	1	4	2	2	2	2	3	3
2	6	2	3	1	4	3	2	3	2	2	3	5	1	1	2	2	2	2	1	2	4	1	1	2	2	2	2	4	1
2	6	1	2	3	3	3	3	3	3	3	5	0	1	1	1	1	1	2	7	1	2	1	1	2	3	2	1	3	3
2	6	2	1	1	3	2	1	4	4	3	3	6	1	1	2	1	2	2	2	2	5	1	2	1	1	2	2	2	2
2	6	2	3	2	2	3	3	4	4	4	2	5	1	1	2	1	1	2	2	2	5	1	1	2	3	2	2	2	2
1	1	1	1	3	2	3	3	4	4	5	2	8	1	1	1	1	1	1	3	1	2	1	2	1	1	1	1	2	3
1	1	1	4	2	2	3	2	3	3	4	2	7	1	2	1	1	2	1	1	2	4	1	1	2	3	2	2	3	1
2	1	3	3	4	5	5	5	4	3	3	1	6	1	1	1	1	2	1	3	1	3	2	1	1	1	2	2	1	2
1	1	6	1	5	4	5	4	5	4	4	2	9	1	1	1	1	1	1	3	2	2	1	4	2	2	2	2	3	2
2	1	3	1	2	4	1	4	4	4	3	4	3	2	2	2	2	2	2	1	2	5	1	1	1	2	2	2	3	3
1	1	4	4	2	3	5	5	4	5	5	3	8	1	1	1	1	1	1	4	2	5	1	1	1	2	1	1	3	3
2	1	3	3	1	2	3	2	4	4	4	3	5	1	1	1	1	2	2	6	1	4	1	3	2	3	2	2	4	3
1	1	4	3	2	4	2	2	3	4	4	2	7	1	1	1	1	1	1	4	1	5	1	1	1	2	2	2	3	1
1	1	4	2	5	5	1	5	3	5	3	3	8	1	2	2	1	2	2	3	1	4	1	2	2	2	2	2	4	1
1	1	3	1	1	1	1	1	5	3	5	3	0	1	1	2	1	1	2	3	1	2	5	1	2	2	2	2	4	3
2	1	2	2	1	2	1	1	5	3	5	4	5	1	1	1	1	1	1	2	2	4	1	1	2	3	1	2	4	1
1	1	1	3	1	1	1	1	1	2	5	3	2	1	1	1	1	2	2	3	1	1	1	1	2	2	2	1	3	3
1	1	3	3	3	3	5	5	5	5	1	5	7	1	1	2	2	2	2	1	2	3	1	1	1	2	2	2	1	2
1	1	3	2	3	3	3	3	3	3	3	3	5	1	1	2	2	2	2	4	2	1	1	1	2	2	2	1	3	3
1	1	3	3	3	1	2	5	4	4	4	3	2	1	1	1	1	2	1	2	2	2	1	1	2	3	2	2	2	2
2	1	4	4	1	1	1	1	3	5	3	2	7	1	1	2	2	1	2	3	2	4	1	1	1	1	2	2	3	1
2	1	3	3	4	4	3	3	3	4	4	4	4	2	2	2	2	2	1	3	2	4	1	1	2	2	2	2	3	3
1	1	7	1	1	4	1	1	5	5	5	1	9	1	1	1	1	1	1	6	1	4	1	1	1	2	2	2	4	1
1	1	2	2	2	3	5	3	4	4	3	2	10	1	1	2	2	2	1	1	2	4	1	1	2	3	2	2	1	2
1	1	4	1	1	1	1	1	5	5	5	1	5	2	1	1	1	1	1	4	1	3	1	4	2	2	2	2	3	3
2	1	2	2	2	4	2	1	2	2	4	1	6	1	2	1	1	1	2	3	1	4	1	2	1	1	2	1	3	2
1	1	1	3	4	1	5	5	3	5	1	4	4	1	1	1	1	2	1	4	2	1	1	1	2	1	2	1	4	1
1	1	4	2	3	1	3	2	5	1	5	3	5	2	2	2	2	2	1	4	2	2	1	1	2	2	2	1	4	1
1	1	2	2	3	5	1	4	2	3	4	3	7	1	2	2	2	2	2	3	2	2	1	2	2	3	2	2	3	3
2	1	3	3	2	4	2	1	3	3	4	2	8	1	1	2	2	2	2	2	2	3	1	1	2	3	2	2	3	1
1	1	3	4	4	4	4	4	4	4	4	3	5	1	1	1	2	2	2	1	2	5	1	4	2	2	2	2	2	2
2	1	2	2	1	1	1	1	1	3	5	3	10	1	1	1	1	1	1	5	2	3	1	1	2	2	2	1	4	1
2	1	2	3	1	4	5	1	4	5	4	3	7	1	1	1	1	2	2	3	2	2	1	1	2	2	2	2	3	3
2	1	2	4	1	1	1	1	5	5	5	1	2	1	1	2	1	1	2	3	1	2	1	1	2	2	2	2	5	1
1	1	2	4	2	1	2	1	5	5	1	4	4	1	1	2	2	2	1	3	2	4	1	1	2	2	2	2	1	2
2	1	2	4	1	1	1	1	5	3	5	2	9	1	1	1	1	2	2	5	2	4	1	1	2	2	2	2	3	3
2	1	4	4	1	1	1	1	4	4	4	2	8	1	1	1	1	2	2	6	2	2	1	1	2	1	2	2	2	2
2	1	4	3	1	3	1	1	3	1	3	2	10	1	1	2	1	2	1	2	2	2	1	2	2	1	2	2	2	2
2	1	3	1	4	1	3	3	1	3	4	3	7	1	2	2	2	2	2	5	2	5	1	4	1	1	2	2	3	1
3	1	7	2	2	2	4	1	5	4	3	4	6	1	1	2	2	2	1	2	2	4	1	1	1	1	2	2	2	3
2	1	5	2	1	1	1	1	5	2	5	4	10	1	1	1	1	1	1	4	1	5	2	1	1	2	2	2	3	3
1	1	3	1	2	3	3	1	3	3	2	2	4	2	2	2	1	2	2	2	2	2	1	1	2	3	2	2	3	1
1	1	3	2	2	1	4	3	5	5	4	2	10	1	1	1	1	2	2	4	2	2	2	1	2	2	2	2	4	1
1	1	2	3	3	4	4	2	4	3	4	2	8	1	2	1	1	1	2	3	1	4	1	2	2	1	2	1	2	2
1	1	3	2	1	1	2	3	5	2	2	2	8	1	1	1	1	1	1	4	1	2	2	2	1	1	1	1	4	2
1	1	3	2	1	2	3	1	3	5	5	4	6	1	1	1	2	2	2	3	1	4	1	2	1	1	2	2	5	2
2	1	7	4	1	1	1	1	4	2	3	2	5	2	1	1	1	1	1	4	2	2	5	1	2	2	2	2	1	2
1	1	2	2	3	3	3	3	3	3	3	4	5	1	1	1	1	1	1	1	2	5	3	6	2	1	2	2	3	3
2	1	1	2	3	2	5	3	5	5	5	3	10	2	2	1	1	2	2	4	2	2	1	2	2	1	2	2	3	3
2	1	3	2	5	5	3	5	5	5	2	2	3	1	1	2	1	2	2	3	1	5	1	2	1	2	2	1	2	2
2	1	2	4		1	1	5	5	1	5	1	6	1	1	2	1	2	2	5	2	2	2	6	2	3	1	1	5	4
2	1	3	2	3	4	3	3	2	4	4	3	6	2	1	1	1	2	1	5	1	2	1	1	1	2	2	1	4	3
1	1	3	2	1	1	1	1	1	5	4	4	10	1	1	2	1	1	2	1	2	2	1	1	2	2	1	2	2	2
1	1	7	1	1	3	1	1	3	1	5	4	10	1	1	1	1	1	2	2	2	6	1	2	1	2	2	2	5	3
2	1	2	3	3	3	4	3	3	3	3	2	7	1	1	1	1	2	1	2	2	5	1	4	2	1	2	2	3	1
2	1	3	4	1	1	3	4	4	5	5	3	7	1	1	2	2	2	2	2	2	4	2	7	2	1	1	2	1	2
2	1	3	2	3	5	3	5	4	3	4	2	10	1	1	1	2	1	1	3	1	2	1	2	2	3	2	1	1	2
2	1	1	3	2	2	2	1	5	4	4	4	3	1	1	2	1	2	2	3	2	4	1	1	2	3	1	2	2	2
1	1	4	3	4	2	3	4	3	2	3	2	7	2	2	2	2	2	2	3	2	4	1	1	2	3	2	2	2	2
2	1	3	1	5	5	5	5	5	5	3	3	8	1	1	2	2	2	1	3	1	4	1	2	1	1	2	1	1	2
2	1	3	3	3	1	4	2	3	3	4	4	7	1	1	2	2	2	1	2	1	4	1	2	2	2	2	1	1	4
1	1	1	2	1	1	1	1	1	1	1	3	8	1	1	1	1	1	2	2	2	2	1	2	2	1	2	2	4	2
2	1	3	2	4	3	5	4	5	3	3	2	4	1	1	1	1	1	1	3	2	5	1	4	1	2	2	2	3	3
2	1	2	1	1	2	1	1	5	3	5	2	9	1	1	1	1	1	2	4	2	5	1	1	2	2	2	2	3	3
1	1	5	3	1	3	1	1	4	4	4	2	8	1	1	1	1	2	2	4	1	4	1	1	2	3	2	2	5	1
2	1	3	2	4	4	3	3	4	4	4	2	8	1	1	1	1	1	1	3	2	4	1	2	2	1	1	2	2	2
2	1	7	2	2	1	2	1	5	4	5	3	8	1	2	1	1	2	2	3	2	4	1	1	1	2	2	2	4	1
2	1	2	2	3	3	3	3	3	3	3	3	5	2	2	2	1	2	2	3	2	2	1	1	2	3	2	1	3	3
2	1	4	1	4	2	2	3	4	5	4	3	7	1	1	2	1	1	1	5	2	4	1	1	1	2	2	2	2	2
1	1	1	3	4	4	1	2	3	2	3	2	7	1	1	1	2	2	2	1	2	2	1	2	2	1	2	1	3	3
1	1	6	4	5	4	4	2	2	4	2	3	6	1	1	2	2	1	1	5	1	4	1	1	1	1	2	1	3	2
2	1	2	2	5	2	1	5	3	5	4	2	10	1	1	1	1	1	2	2	2	4	1	3	2	2	2	1	3	2
1	1	4	2	1	5	1	1	3	4	4	4	4	1	1	1	1	2	1	3	2	4	1	1	2	2	2	2	3	2
2	1	5	3	1	3	2	5	5	5	5	4	6	1	1	2	1	2	1	4	2	4	1	1	2	2	2	2	2	2
2	1	1	2	1	2	1	1	3	3	4	4	3	1	1	2	1	2	2	4	2	2	1	2	2	3	2	1	2	3
1	1	5	4	5	5	5	5	5	5	5	3	10	1	1	1	1	1	1	4	1	3	3	6	2	2	2	2	3	3
1	1	3	2	2	3	5	1	2	5	1	1	10	1	1	1	2	2	2	3	2	1	1	1	2	1	2	2	5	1
1	1	3	2	1	3	1	2	3	4	3	4	7	1	1	1	1	2	1	1	2	2	1	1	2	1	2	2	3	1
2	1	3	1	5	3	2	2	3	5	5	1	6	1	1	1	1	2	2	4	2	2	1	1	2	2	2	1	4	1
1	1	3	2	1	1	2	2	1	4	4	1	9	1	1	2	1	1	2	3	1	2	1	2	1	3	1	1	2	2
1	1	4	2	4	4	4	5	4	4	4	2	10	1	1	1	1	1	1	1	2	3	1	2	2	1	2	2	5	2
2	1	7	1	3	5	5	1	3	3	2	2	7	1	2	2	2	1	1	3	1	6	1	1	2	2	2	2	3	2
1	1	1	3	3	4	2	2	2	4	2	3	6	1	1	1	1	1	1	1	2	5	1	1	2	3	2	2	4	1
1	1	2	3	3	3	3	3	3	3	3	3	3	2	2	2	2	2	2	3	2	2	1	1	2	2	2	2	5	1
1	1	5	1	1	1	5	1	5	5	5	2	10	2	2	2	2	2	2	3	2	2	1	4	2	2	2	2	3	1
1	1	2	2	2	2	2	2	3	3	3	3	2	1	1	1	1	1	1	3	2	2	1	1	2	3	2	2	3	3
2	1	3	1	5	4	3	2	3	5		3	8	2	1	1	1	2	2	3	1	3	1	1	2	2	1	2	3	1
2	2	4	4	1	3	2	1	4	4	2	3	3	1	1	1	1	1	1	5	1	5	3	2	1	2	2	1	3	2
1	1	3	2	3	3	3	3	3	3	3	3	5	2	2	2	2	2	2	3	2	4	1	1	2	2	2	2	3	3
2	1	1	2	1	1	2	1	5	4	5	3	6	1	1	2	2	2	2	7	1	2	1	1	2	1	2	1	3	1
1	1	3	4	2	1	3	2	3	2	2	3	6	1	1	2	2	2	2	1	2	2	1	1	2	1	2	2	2	1
2	1	3	3	1	3	2	1	5	5	4	2	2	1	1	2	2	2	2	7	1	4	1	1	2	3	1	2	3	3
2	1	5	3	4	2	4	2	3	4	4	2	7	2	2	2	2	2	2	3	1	5	1	1	2	2	2	2	3	1
1	1	1	3	4	5	5	4	3	1	1	1	9	1	1	1	1	1	2	6	1	2	1	2	1	1	2	1	3	2
3	1	5	4	3	2	4	3	3	3	3	3	3	2	2	2	2	2	2	4	2	2	1	1	2	2	2	2	3	3
2	1	2	2	2	3	5	2	4	5	5	1	6	1	1	2	1	2	2	2	1	3	1	1	2	2	2	1	3	3
1	1	4	3	1	2	1	1	5	3	4	5	3	1	1	2	1	2	2	1	2	5	1	1	2	1	2	2	1	2
2	1	2	3	4	4	3	1	2	3	3	4	4	2	2	1	1	2	1	4	1	1	1	1	2	2	2	1	4	3
2	1	4	2	1	1	1	1	5	5	5	1	3	1	1	1	1	1	2	2	2	5	1	1	2	2	2	2	1	2
2	1	5	2	2	1	3	2	5	5	5	2	4	1	1	2	1	2	2	4	2	2	1	1	1	3	1	2	1	2
2	1	7	3	5	2	3	4	1	3	3	4	8	2	1	2	2	1	1	2	2	2	1	1	2	1	2	2	5	1
3	1	2	1			1		1	3	5	1	4	2	2	1	1	2	1	2	2	5	1	1	2	2	2	2	5	1
1	1	4	2	5	3	3	4	4	4	1	3	6	1	2	1	1	1	1	4	1	6	1	1	2	2	2	2	1	1
1	1	4	1	2	2	3	1	5	3	3	2	4	1	1	2	2	2	1	5	1	2	3	2	1	1	2	1	2	2
2	1	6	4	1	3	3	1	5	4	5	2	6	1	1	1	1	2	2	2	2	4	1	1	1	1	2	2	3	2
1	1	4	2	4	4	1	2	4	3	2	1	8	1	2	1	2	1	1	4	2	3	1	1	2	3	2	1	3	3
1	1	3	2	2	3	4	3	5	4	1	3	3	1	1	1	1	2	2	4	2	5	1	1	2	2	2	2	2	3
2	1	6	1	5	4	2	4	3	1	5	3	6	1	1	1	1	1	1	6	1	2	1	2	1	1	2	2	4	4
1	1	3	2	3	3	3	3	3	3	3	4	5	1	1	1	2	2	2	2	1	2	2	1	2	1	2	2	3	1
2	1	3	2	2	3	2	1	5	4	5	3	6	1	1	2	1	2	1	4	1	3	1	1	2	1	2	2	2	1
1	1	3	4	1	4	5	4	5	5	5	2	9	1	1	2	2	2	1	3	1	2	1	2	1		2	2	3	3
2	2	3	1	2	3	2	2	4	3	2	3	5	1	1	2	1	2	2	5	1	4	1	1	2	2	2	1	3	2
1	2	3	1	1	1	1	1	5	5	5	2	7	1	1	1	1	1	1	1	2	5	1	1	2	3	2	2	4	1
1	2	4	3	3	2	2	4	4	4	3	2	6	1		1	1	1	1	3	1	5	1	1	1	3	2	2	3	1
2	3	2	2	5	5	4	5	4	5	4	1	8	2	1	2	1	1	1	2	1	1	1	2	1	2	2	2	1	1
2	2	3	2	4	4	4	4	5	5	1	2	8	1	1	1	1	1	1	4	1	5	1	1	1	2	2	2	3	2
1	2	4	3	1	2	2	1	4	4	4	3	4	1	2	2	1	2	2	3	2	4	1	1	2	2	2	2	4	3
1	2	4	2	3	3	5	4	4	5	4	1	9	1	1	2	2	2	2	1	2	5	1	2	1	1	2	2	1	2
1	2	5	1	3	2	4	2	4	5	4	2	8	1	1	1	1	1	1	2	2	5	1	1	2	1	2	2	2	2
2	2	3	4	2	4	2	2	4	4	4	4	2	1	1	2	2	2	2	3	1	2	1	1	2	2	2	1	3	3
1	2	3	3	1	1	1	1	4	4	5	4	5	1	1	1	1	1	2	5	1	2	1	1	2	3	2	2	3	4
2	2	5	3	2	2	4	4	5	4	4	3	6	1	1	1	1	2	1	4	1	5	1	1	1	1	2	2	3	2
1	2	5	1	1	1	2	1	4	4	4	3	7	1	1	2	1	1	2	3	2	2	1	1	2	3	2	2	4	1
2	2	5	3	4	4	4	3	2	4	3	2	4	1	2	1	2	2	2	3	1	2	1	1	2	3	2	2	3	2
1	2	3	2	5	3	5	5	5	5	5	3	9	1	1	1	2	1	2	3	1	2	1	2	1	2	2	2	5	3
1	2	2	2	3	3	4	3	4	4	1	2	3	2	2	2	2	1	1	5	2	2	1	2	2	1	2	1	2	2
2	2	6	1	1	1	1	1	5	5	5	2	10	1	1	1	1	1	1	5	2	6	3	1	2	3	2	2	1	2
1	2	3	1	1	1	1	3	2	2	2	2	9	1	2	2	1	1	1	1	2	3	1	2	2	1	1	2	4	2
1	2	5	3	3	4	2	1	3	4	2	2	4	1	1	2	2	1	1	2	2	5	1	1	2	2	2	2	2	3
1	2	3	4	5	5	5	5	5	5	5	2	9	1	1	2	2	1	1	5	2	5	1	1	1	1	1	2	4	1
2	2	1	2	1	5	1	1	1	1	1	1	10	1	1	1	1	1	2	5	2	2	1	1	2	3	1	1	2	3
1	2	4	1	1	2	1	1	1	1	3	2	6	1	1	1	1	1	1	4	1	5	1	1	2	2	2	2	2	1
2	2	6	1	5	3	5	5	5	5	1	4	10	2	2	2	2	2	2	4	1	5	1	1	1	2	2	2	4	1
1	2	4	1	5	5	5	5	5	5	5	1	10	1	1	1	1	1	1	3	1	6	1	1	1	1	2	2	5	1
1	2	5	3	3	2	4	3	5	4	4	4	7	2	2	2	1	2	2	1	2	6	1	1	2	2	2	2	3	2
1	2	4	2	2	3	3	1	2	3	3	3	5	1	1	1	1	2	1	4	2	2	2	1	1	1	1	1	3	3
1	2	3	1	1	3	1	2	1	2	5	1	10	1	1	1	1	1	1	4	1	4	1	4	2	2	1	1	3	1
2	3	4	1	1	1	1	1	1	1	5	1	9	1	1	1	1	1	1	2	2	3	1	1	1	2	2	2	1	2
2	2	5	3	1	2	2	2	4	3	1	2	4	1	1	1	1	2	2	5	1	5	1	1	2	3	2	2	5	1
2	2	4	3	2	1	2	1	4	4	3	3	3	1	1	1	1	1	1	2	2	6	1	1	1	1	2	2	2	2
2	2	4	2	5	1	5	5	5	5	5	3	9	1	1	2	2	2	2	5	1	5	1	1	1	1	2	2	1	2
1	2	4	2	1	1	1	1	3	2	5	1	8	1	1	1	1	1	1	2	2	2	1	4	1	2	2	2	3	3
1	2	5	1	2	2	2	2	4	4	5	3	3	1	1	1	1	2	2	2	2	4	1	1	2	2	2	2	3	1
2	2	3	2	1	1	1	1	1	5	5	1	6	1	1	1	1	1	1	2	1	3	1	2	2	2	2	2	1	2
1	2	5	1	5	4	3	1	5	2	2	2	6	1	1	1	1	1	1	2	2	4	1	1	2	2	2	2	3	1
2	2	6	4	3	3	4	3	4	3	5	3	8	1	1	1	1	1	1	5	1	5	1	1	1	1	2	1	5	1
2	2	5	2	1	1	1	1	5	4	5	1	4	1	1	1	1	1	1	3	1	6	1	1	2	2	2	2	4	3
1	2	5	2	1	4	1	2	1	5	3	1	5	2	1	2	2	1	2	5	1	3	2	1	1	1	2	1	3	3
1	2	4	3	5	5	5	5	5	5	5	1	9	1	1	1	1	1	1	3	1	5	1	1	1	3	1	2	1	1
1	2	5	2	3	5	2	3	4	5	3	2	10	1	1	1	1	1	1	6	1	5	1	3	1	1	2	2	1	2
2	2	2	3	1	1	1	1	1	1	1	5	5	1	1	1	1	2	1	4	1	4	1	1	1	3	2	1	3	3
1	2	4	2	1	1	1	1	5	1	5	4	8	1	1	2	1	2	1	6	1	2	1	1	1	2	2	2	2	2
1	2	5	1	1	3	1	1	1	1	1	1	10	1	1	1	1	1	1	1	2	5	1	1	1	2	2	2	3	2
2	2	4	2	1	3	1	2	4	4	4	2	10	1	1	1	1	2	2	1	2	5	1	2	2	1	2	2	3	2
2	2	4	2	5	3	5	1	5	5	3	2	8	1	1	1	1	1	1	4	1	5	1	1	1	1	2	1	2	1
1	2	5	4	1	4	1	2	5	5	5	1	6	2	2	2	2	2	2	4	2	4	2	6	2	3	2	2	3	4
1	2	4	4	1	2	5	1	3	3	4	2		1	2	1	1	1	1	3	1	5	1	1	2	1	2	2	3	2
1	2	3	2	3	3	3	3	3	3	3	1	5	1	1	1	1	1	1	3	1	5	1	1	2	1	2	2	1	1
2	2	4	2	2	1	3	1	5	4	4	3	6	1	1	1	1	2	1	2	1	5	1	1	1	1	2	1	3	3
2	2	3	2	1	2	1	1	3	1	5	1	6	1	1	1	2	2	2	7	1	4	1	1	1	1	2	2	3	3
1	2	7	2	4	4	3	3	4	4	4	2	7	1	1	1	1	1	1	2	1	5	1	2	1	2	2	2	2	1
1	2	3	4	2	3	4	3	2	4	3	3	6	1	1	1	1	1	2	3	1	2	1	2	2	2	2	1	1	2
1	2	5	3	4	3	4	3	3	4	4	1	7	1	1	1	1	1	1	3	1	5	2	1	1	1	2	1	1	1
2	2	7	2	5	1	5	5	5	5	5	1	10	2	2	2	2	1	2	2	2	6	1	2	2	2	2	1	5	1
1	2	4	4	2	1	3	1	3	1	1	5	6	2	2	2	1	2	2	4	1	4	2	2	1	1	2	2	2	2
2	2	5	4	1	5	1	1	1	1	1	3	10	1	1	1	1	1	1	2	2	5	1	4	1	1	1	2	3	3
1	2	1	2	1	3	1	3	5	3	1	2	5	1	2	2	2	2	2	2	2	6	1	1	2	2	2	2	3	2
2	2	3	2	3	1	2	2	1	5	5	3	8	1	1	2	2	2	2	3	1	4	1	1	2	2	2	2	3	3
1	2	5	1	1	1	1	1	5	4	4	2	10	1	1	1	1	1	1	1	2	5	1	1	1	1	2	2	2	2
2	2	3	2	1	2	1	1	4	4	5	1	4	1	1	1	1	1	1	5	1	4	1	1	2	2	2	2	3	3
1	2	5	1	3	3	3	3	4	3	2	2	8	1	1	1	1	2	1	4	1	5	5	1	1	1	1	1	3	1
1	2	3	1	4	1	5	1	2	5	4	5	9	1	2	2	2	2	2	2	1	6	1	1	2	2	2	2	5	1
2	2	3	4	3	3	3	3	4	4	4	2	4	1	2	1	1	1	2	4	2	2	2	1	2	1	2	2	3	2
2	2	3	1	1	2	1	1	4	4	4	2	6	1	1	1	1	1	2	4	2	4	1	1	1	1	1	2	3	3
2	2	3	2	2	2	3	1	5	4	3	3	6	1	1	2	1	2	2	6	2	1	1	2	1	1	2	1	2	3
2	2	3	2	1	3	2	1	2	4	4	2	4	2	1	2	2	1	2	4	1	5	1	4	1	1	2	2	2	3
1	2	5	3	2	1	3	1	5	5	4	3	8	1	1	2	2	2	2	1	2	5	1	1	1	1	2	2	2	2
2	2	3	4	1	2	2	1	3	4	5	3	6	1	1	2	1	2	2	6	1	2	1	1	2	2	2	2	4	1
1	2	2	3	4	3	5	4	3	4	2	3	7	1	1	1	1	1	1	2	2	2	1	2	2	1	2	1	2	2
2	2	4	1	5	3	2	3	3	3	2	4	9	2	1	2	2	2	2	4	2	4	1	2	2	2	2	2	3	3
2	2	2	3	1	4	5	5	4	4	5	2	9	1	1	2	1	2	2	1	1	4	1	2	1	2	1	2	4	3
2	2	1	4	2	1	1	3	1	1	1	3	10	1	1	1	1	2	1	6	2	2	2	7	2	2	2	2	2	1
3	2	3	2	2	2	3	2	4	4	2	3	0	1	1	2	1	2	2	1	2	5	1	1	1	2	2	2	2	2
1	2	5	1	2	3	2	1	2	3	4	3	7	1	1	2	2	2	2	4	1	6	1	1	1	1	2	2	3	3
2	2	4	1	1	1	1	1	4	3	1	1	5	1	2	1	1	1	2	3	1	3	1	1	1	2	2	2	4	3
1	2	4	2	1	3	3	2	2	2	5	3	5	1	1	1	1	2	1	4	1	5	1	2	2	2	2	1	3	2
1	1	5	3	1	1	1	1	5	4	5	4	5	1	1	2	2	2	1	2	2	3	1	1	2	2	1	2	4	1
1	2	3	4	5	5	3	5	3	4	5	3	3	1	2	2	2	1	1	2	1	3	4	6	1	2	1	1	4	2
1	2	4	4	1	1	1	1	5	1	5	2	8	1	1	1	1	1	1	1	2	6	1	1	2	3	2	2		4
2	2	3	2	4	2	3	1	1	1	1	4	6	1	1	2	1	2	1	4	1	4	1	1	2	1	2	2	4	1
1	2	3	1	2	3	4	2	4	4	4	3	3	1	1	1	1	1	1	1	2	6	1	1	2	3	2	2	3	3
2	2	2	3	1	2	1	1	4	3	3	2	3	1	1	1	1	1	2	2	2	2	1	3	1	2	2	2	3	3
2	2	2	2	3	3	3	3	3	5	3	3	10	1	1	2	2	1	1	6	2	2	5	3	2	3	2	1	3	2
1	2	3	3	5	1	4	4	3	2	4	2	10	1	1	1	1	1	1	3	2	5	1	2	2	1	1	2	2	2
1	2	3	1	1	1	1	1	5	4	5	2	7	1	1	1	1	1	1	8	1	2	3	1	2	2	2	1	4	1
2	2	4	2	5	1	5	5	5	5	1	2	10	1	1	1	1	1	1	3	2	3	1	2	1	2	2	2	5	1
2	2	4	1	3	3	3	5	5	3	3	3	9	2	2	1	1	1	1	3	1	5	1	1	1	1	1	1	3	2
1	2	5	2	1	4	2	2	4	4	5	4	9	1	1	2	1	2	2	4	1	5	1	1	2	2	2	2	4	1
1	2	4	4	1	3	2	1	4	3	5	3	5	1	1	1	1	2	1	4	2	4	1	1	2	3	2	2	3	3
2	2	1	4	3	4	4	3	4	3	4	3	5	2	2	2	2	2	2	4	2	2	1	1	1	2	2	2	3	1
2	2	4	3	1	5	1	1	3	1	4	1	4	1	1	2	1	2	2	2	1	5	1	1	1	1	2	2	3	3
2	2	3	3	2	5	3	1	5	4	5	3	5	1	1	2	2	2	2	2	2	5	1	4	2	2	2	2	2	2
2	3	1	2	4	4	1	3	3	4	3	1	10	1	1	2	2	2	2	2	1	2	1	1	1	2	1	2	2	3
2	2	2	2	1	1	4	3	5	5	4	2	5	1	1	1	1	1	1	2	2	5	2	1	1	2	2	2	2	2
1	2	1	3	4	4	4	4	4	4	4	2	7	1	1	1	1	1	1	2	2	2	1	1	1	1	2	2	3	2
1	2	1	2	2	2	3	2	1	3	3	2	5	2	1	2	2	1	2	2	2	3	1	2	2	1	2	1	2	2
1	2	1	4	2	4	4	2	3	4	3	1	10	1	1	1	1	1		1	1	6	2	1	2	1	1	1	1	1
2	2	1	2	1	1	1	1	1	1	1	1	6	1	1	1	1	1	1	5	1	2	1	1	2	3	1	1	3	2
1	2	3	3	1	1	1	1	5	5	5	5	10	1	1	1	1	1	1	4	1	2	1	1	2	2	2	2	4	1
2	2	1	2	3	2	4	3	5	4	3	3	5	2	2	2	2	1	1	2	1	2	1	2	2	3	1	1	3	3
1	2	5	4	3	3	2	3	3	3	3	3	5	2	2	2	2	2	2	2	2	2	2	7	2	1	2	2	2	3
2	2	1	4	5	5	5	5	5	5	5	3	3	2	2	2	2	1	2	3	2	2	2	1	2	3	2	1	2	2
2	2	3	4	4	2	4	2	5	5	3	3	6	2	1	2	2	2	2	7	1	3	2	6	2	2	2	1	2	2
1	2	2	2	3	3	3	3	3	3	3	2	8	1	1	1	1	1	1	2	2	2	1	1	2	3	2	2	5	1
1	2	4	2	5	3	5	5	5	4	5	2	10	1	1	1	1	1	1	3	1	5	1	1	1	1	1	1	5	1
2	2	4	2	2	2	2	1	4	5	5	3	10	2	1	1	1	2	2	2	2	6	1	1	1	1	2	2	1	3
2	2	1	2	5	1	1	5	5	5	1	4	10	1	1	1	1	2	1	2	1	2	1	2	2	1	2	1	4	2
2	2	1	1	5	1	3	1	1	3	5	4	1	1	1	2	2	2	1	2	1	2	1	1	2	3	2	1	3	2
1	2	3	2	1	5	2	1	1	5	1	3	6	1	1	2	1	1	2	3	2	3	1	2	1	2	1	1	5	1
2	2	2	2	1	2	1	1	4	4	5	2	7	1	1	1	1	1	2	2	2	2	1	1	2	3	1	2	5	1
2	2	3	2	3	1	3	2	5	4	5	4	4	1	1	2	1	2	2	1	2	4	1	2	2	1	2	2	3	3
1	2	2	4	5	5	5	5	5	5	1	4	10	1	1	2	2	2	2	6	2	2	2	7	2	1	2	1	3	3
2	2	2	2	1	2	3	1	5	5	5	2	7	1	1	1	1	2	1	2	2	2	1	1	2	1	2	1	2	2
1	2	1	1	1	3	1	2	3	3	3	1	5	1	1	1	1	1	1	6	1	5	4	1	1	2	1	1	3	3
2	2	1	2	2	2	2	2	2	1	2	4	4	1	2	1	1	2	2	2	2	2	1	2	2	3	1	1	3	2
2	2	4	3	1	1	1	1	5	5	5	2	8	1	1	1	1	2	2	4	1	5	1	1	2	2	2	1	4	3
2	2	1	2	2	3	3	4	2	4	1	3	6	1	1	1	1	1	1	5	1	2	1	1	2	1	1	1	3	1
2	2	1	1	3	3	3	3	3	3	3	2	9	1	2	2	2	1	2	2	2	1	1	1	2	2	2	1	5	3
1	2	1	3	1	5	2	2	5	5	4	3	7	1	1	2	2	2	2	1	2	3	1	1	2	3	2	2	1	2
2	2	4	3	1	1	3	2	4	3	5	3	8	2	2	2	2	2	2	3	2	3	1	1	2	1	2	1	3	3
1	2	1	3	3	3	3	2	3	3	3	3	1	1	1	2	2	2	2	3	2	1	1	1	2	2	2	2	1	3
2	2	3	2	1	4	1	1	2	1	5	1	7	1	1	2	1	2	2	5	1	2	1	1	2	2	1	2	3	2
2	2	1	3	1	3	2	2	2	3	3	3	5	1	1	2	1	2	2	3	2	2	1	1	2	3	2	1	3	1
1	2	4	1	3	3	3	3	4	4	3	2	5	1	1	1	1	2	1	2	2	5	1	1	1	2	2	2	3	1
1	2	2	4	4	2	3	3	4	4	4	2	5	2	2	2	2	2	2	2	2	4	1	4	1	2	2	2	3	3
1	2	3	4	5	3	5	2	4	2	2	3	8	2	2	2	2	2	2	1	2	4	1	1	1	1	2	2	3	1
2	2	2	1	3	5	4	2	4	4	4	1	8	1	1	1	1	1	1	3	1	5	1	1	1	2	2	2	5	1
2	2	1	2	3	3	3	3	3	3	3	3	5	2	2	2	2	2	2	3	1	2	1	2	2	3	2	1	3	2
2	2	2	3	3	3	3	3	3	3	3	4	2	1	1	2	2	2	2	3	2	2	1	1	2	3	2	1	3	3
1	2	3	2	2	2	3	2	4	3	2	2	3	1	1	2	1	1	1	1	2	5	1	4	2	2	2	1	4	1
3	2	2	2	1	1	1	1	4	3	5	2	4	1	1	1	1	2	2	4	2	3	2	1	2	1	2	2	2	2
1	2	2	4	1	1	1	1	5	1	5	2	5	1	2	1	1	1	1	4	1	2	1	1	2	3	1	2	3	1
2	2	4	3	2	1	2	3	3	2	3	2	7	1	1	1	1	1	1	4	1	4	1	1	1	2	2	2	3	3
2	2	4	3	1	5	1	1	5	2	5	4	10	2	2	2	1	1	1	4	1	5	1	4	2	2	2	2	3	1
2	2	4	3	5	3	2	2	4	3	4	1	8	1	1	1	2	1	2	2	1	2	1	2	1	1	2	1	1	2
2	2	1	2	1	1	1	1	5	3	4	2	4	1	1	1	1	1	1	4	2	2	1	6	2	3	1	2	3	1
1	2	2	1	3	2	5	2	3	3	3	3	7	2	2	2	2	2	2	1	2	2	1	1	2	2	2	2	4	1
2	4	2	1	1	1	3	2	1	5	5	2	9	2	2	1	1	1	1	2	1	2	3	7	1	1	2	1	5	1
1	2	7	2	5	3	5	5	5	5	5	3	10	1	1	2	2	2	1	4	1	6	1	2	1	1	2	2	5	1
2	2	4	2	4	3	2	3	2	4	3	4	8	1	1	1	1	1	1	4	1	5	1	1	2	1	2	2	3	1
1	2	6	3	4	1	2	3	5	3	4	1	10	1	1	1	1	1	1	5	1	6	1	1	1	2	2	1	5	2
1	2	2	1	5	4	5	5	5	5	2	1	10	1	1	1	1	1	1	2	2	3	3	2	1	1	2	1	1	3
1	2	1	3	3	3	3	3	3	3	3	3	7	2	2	2	2	2	2	2	2	2	1	1	2	3	2	1	3	3
2	2	4	2	2	2	2	2	5	4	4	2	7	1	1	1	1	1	1	2	2	6	1	1	2	2	2	2	3	3
1	2	5	3	4	3	3	3	4	4	3	4	4	2	1	2	2	2	2	1	2	3	1	1	2	2	2	1	3	1
2	2	5	2	2	3	3	3	3	3	2	3	6	2	2	2	2	2	2	3	1	5	1	1	1	1	2	1	3	2
2	2	1	1	4	2	5	3	3	3	4	1	9	1	2	1	2	1	2	1	2	2	1	1	1	1	2	1	1	1
1	2	5	2	4	3	4	2	3	3	3	5	2	2	2	2	2	2	2	2	2	2	3	6	2	2	2	2	3	3
2	2	2	3	5	3	2	4	4	2	4	2	7	2	1	1	1	1	1	6	1	2	1	1	1	2	2	1	3	1
2	2	2	2	1	3	1	3	1	1	5	3	10	2	2	2	1	2	1	1	2	2	1	1	2	2	2	2	3	1
2	2	2	2	1	5	3	2	3	5	4	5	4	1	1	2	1	2	2	2	2	5	1	2	2	3	2	2	4	2
3	2	1	3	1	5	1	2	2	1	2	4	1	1	1	2	1	1	2	2	2	2	1	1	2	2	2	2	3	3
1	2	2	1	4	3	2	4	2	4	4	1	8	1	1	1	1	2	2	1	2	5	3	1	1	1	2	2	3	1
2	2	3	2	2	3	2	2	4	3	3	3	4	1	2	1	2	2	2	2	2	4	1	1	2	2	1	2	3	2
1	2	2	2	1	1	3	3	4	5	4	4	0	1	1	2	1	2	1	3	1	4	1	1	1	2	2	2	3	3
2	1	2	1	3	3	5	4	2	3	2	3	7	1	1	2	2	1	1	1	2	2	1	2	1	2	1	1	2	3
2	2	2	2	3	3	3	3	3	3	3	2	4	2	1	2	1	2	2	2	2	2	1	2	1	1	2	1	3	4
2	2	4	2	2	3	2	2	3	5	4	3	6	1	1	1	1	1	2	2	2	4	2	1	1	1	2	2	5	1
2	2	5	1	1	3	1	1	3	2	5	2	7	1	1	1	1	1	2	4	1	5	5	1	2	3	2	2	3	4
2	2	5	2	2	1	3	1	5	5	5	2	6	1	1	1	1	1	1	4	1	3	1	1	2	2	2	2	4	1
1	2	6	4	2	1	5	1	5	1	3	1	4	1	1	1	1	1	1	2	2	5	1	4	1	1	2	2	2	1
2	2	5	1	2	4	1	2	2	3	2	1	10	1	1	1	1	1	1	3	1	5	1	1	1	1	2	2	3	2
2	2	1	1	2	2	4	3	4	3	3	3	2	1	1	2	1	2	2	2	2	2	1	1	2	2	2	1	3	3
2	2	1	2	3	4	4	3	5	5	2	3	6	1	1	2	1	2	2	3	1	4	1	1	2	3	1	1	3	1
2	2	1	2	3	3	4	2	3	1	3	3	7	2	2	2	2	2	1	1	2	5	1	1	2	2	2	2	3	3
2	2	2	3	4	3	2	3	3	3	4	3	5	2	2	2	2	2	2	2	2	3	1	1	2	2	2	2	3	1
2	2	1	3	3	3	3	4	2	4	2	3	5	1	2	2	2	2	2	3	1	2	1	2	1	2	2	1	3	1
2	2	3	3	2	4	2	3	4	2	2	2	9	2	2	2	1	1	2	2	2	5	1	1	1	2	2	2	2	2
1	2	5	2	1	2	2	2	2	2	3	3	5	1	1	1	2	2	1	4	1	5	1	1	1	1	2	2	1	2
1	2	3	3	4	2	2	2	4	5	3	3	8	1	1	1	1	1	1	1	2	5	1	1	2	2	2	2	4	1
1	2	1	2	5	5	5	5	5	5	5	1	10	1	1	1	1	1	1	1	2	2	1	1	2	2	2	1	3	1
1	2	6	1	5	1	5	5	5	5	5	1	10	1	1	2	2	2	2	3	2	6	1	1	1	1	2	2	2	1
1	2	4	1	4	4	4	4	5	3	1	1	10	1	1	1	1	1	1	1	2	5	1	2	2	3	2	2	4	2
1	2	5	2	3	3	2	2	2	3	4	3	5	1	1	1	1	1	1	3	1	2	1	1	2	2	2	2	3	3
2	2	3	2	1	1	1	1	5	2	3	3	1	1	1	1	1	1	2	5	1	2	1	1	1	2	2	2	4	1
3	3	6	2			2	2	3		2	1	8	1	1	1	1	2	2	3	1	4	1	1	1	2	1	1	1	2
1	2	6	4	3	2	4	2	4	3	3	4	9	1	1	1	1	1	1	4	1	6	1	1	1	1	2	2	2	2
1	1	4	1	4	3	3	2	3	2	3	2	6	1	2	1	2	2	1	3	1	4	1	1	1	2	2	1	3	3
1	1	5	1	5	5	5	5	5	5	5	2	10	1	1	2	2	2	2	4	2	2	3	2	2	3	1	2	4	3
2	3	1	4	3	3	3	3	3	3	3	3	10	2	2	2	2	2	2	1	2	4	1	3	1	1	2	2	3	3
2	3	2	2	1	1	1	1	5	3	5	3	5	1	1	1	1	2	2	3	1	5	1	2	2	1	2	2	3	2
1	3	5	4	1	5	1	1	1	1	1	1	10	1	1	1	1	1	1	4	1	6	5	7	1	1	1	1	3	3
1	3	4	2	4	3	5	4	4	4	4	2	8	1	1	2	1	2	1	2	2	5	1	2	2	2	2	2	4	1
2	3	5	4	5	5	5	5	5	5	5	2	9	2	1	1	1	1	1	3	1	6	1	1	2	1	2	2	5	1
1	3	4	2	2	1	1	3	2	3	3	2	4	1	1	1	1	1	1	5	1	5	1	1	1	1	2	2	3	3
2	3	3	3	1	2	2	2	2	1	3	2	6	1	1	1	1	2	1	1	2	5	1	2	2	1	2	2	1	2
1	3	2	3	2	3	3	3	3	3	3	2	4	1	1	2	2	2	2	1	2	2	1	2	2	1	2	2	2	2
1	3	4	2	3	3	3	3	3	3	3	3	8	1	1	1	1	2	1	3	1	4	1	2	1	1	2	1	2	2
2	3	3	2	1	3	4	2	4	1	4	1		1	1	1	2	1	1	1	2	2	1	1	1	1	2	1	3	3
2	3	1	3	5	1	5	5	5	5	5	5	5	2	2	2	2	2	2	2	2	1	1	1	2	2	2	2	3	3
1	3	6	3	4	4	4	4	4	4	4	2	7	1	1	2	1	1	1	5	1	5	2	1	1	1	2	2	2	1
2	3	1	1	5	5	5	5	5	5	5	1	10	1	1	2	2	2	2	3	1	2	3	1	2	1	2	1	2	2
2	3	2	2	5	4	3	2	2	5	4	1	10	1	1	1	1	1	1	2	1	2	1	1	1	1	1	1	1	1
1	3	2	3	1	4	1	1	2	5	5	2	6	1	1	1	1	2	2	3	2	2	1	1	1	1	2	2	3	3
2	3	5	2	1	1	1	1	5	3	5	2	5	1	1	1	1	1	1	6	1	4	1	1	2	3	1	2	5	1
2	3	1	2	3	3	3	4	3	3	3	1	7	1	1	1	1	1	1	4	1	4	1	1	2	3	2	1	5	1
1	3	5	2	3	4	2	3	3	4	4	1	8	1	1	1	1	2	1	3	1	6	1	1	2	1	1	1	1	1
2	3	7	1	5	4	5	5	5	5	5	2	9	1	1	1	1	1	1	4	1	5	1	1	1	1	1	1	5	1
2	3	4	1	5	2	5	5	4	5	4	4	7	1	1	1	1	1	1	3	1	4	1	1	1	2	2	1	4	1
2	3	1	2	2	2	3	3	3	3	3	5	2	1	1	2	2	2	2	1	2	2	1	1	2	3	2	1	3	3
1	3	1	3	5	1	5	5	5	5	1	5	10	2	2	2	2	2	2	1	2	2	1	1	1	1	2	1	5	1
2	3	3	3	5	1	5	5	5	5	5	2	7	1	1	1	1	1	1	4	1	1	1	1	2	3	2	1	3	1
2	3	2	1	1	3	1	1	5	3	1	2	6	1	1	2	1	2	2	1	2	2	1	1	2	3	2	2	3	1
2	3	3	2	1	1	1	1	5	3	5	2	9	1	1	1	1	2	2	4	1	3	1	2	2	1	2	2	3	2
2	3	3	2	1	3	4	3	4	3	1	3	5	1	1	1	1	1	2	3	1	2	1	1	1	3	1	2	3	2
1	3	7	2	5	4	4	4	5	5	4	2	8	1	1	2	2	2	2	4	1	6	1	1	1	1	2	2	5	2
2	3	2	1	4	4	5	5	5	4	4	3	9	1	1	1	1	1	1	1	2	5	1	2	2	1	2	2	2	2
2	3	1	2	1	1	1	1	1	1	1	4	0	1	2	1	1	1	1	1	2	3	1	2	2	1	2	2	1	3
2	3	1	2	3	3	3	3	3	3	3	1	10	1	1	2	1	1	1	2	2	2	1	2	2	3	2	2	3	2
1	3	3	2	1	1	1	1	1	1	5	3	10	1	1	1	1	1	2	2	1	5	1	2	1	2	2	2	5	1
2	3	2	3	3	3	3	3	3	3	3	4	6	2	2	2	1	1	2	4	1	2	1	1	2	1	2	1	3	1
1	3	5	1	1	3	2	3	4	4	4	4	5	2	2	2	2	1	2	4	2	2	1	1	2	3	2	2	4	1
1	3	3	3	2	3	1	1	3	1	5	1	10	1	1	1	1	2	1	4	1	4	1	1	2	3	2	1	5	1
2	3	1	3	2	3	3	3	3	4	2	4	7	1	1	1	1	1	1	6	1	4	1	1	2	3	1	1	4	2
1	3	5	1	2	4	4	4	3	4	5	2	9	1	1	1	1	1	1	4	1	5	1	1	1	1	1	1	3	2
1	3	4	3	3	3	3	3	3	4	4	2	5	1	1	1	1	1	1	4	1	5	1	1	1	1	2	2	3	2
1	3	6	3	2	1	1	2	1	2	2	2	10	1	1	1	1	1	1	4	1	6	1	1	2	1	2	2	4	1
1	3	7	4	2	5	3	3	3	4	3	1	8	1	1	1	1	1	1	4	1	6	1	1	1	1	2	1	4	2
1	3	4	4	4	3	4	3	5	4	3	1	8	1	1	1	1	1	1	5	1	6	1	1	1	1	2	1	5	3
1	3	4	4	1	2	3	3	5	3	1	4	5	1	2	1	1	1	2	5	1	2	1	1	2	2	2	2	4	1
1	3	6	4	5	2	5	5	4	5	5	1	9	1	1	1	1	1	1	4	1	6	2	1	1	3	1	1	5	2
1	3	4	1	3	3	3	3	3	3	3	3	5	2	2	2	2	2	2	3	2	5	1	1	2	1	2	2	4	1
1	3	4	1	5	2	2	5	4	5	5	1	10	1	1	2	1	2	1	1	2	2	1	2	2	2	1	2	4	2
1	3	4	3	1	1	1	1	5	4	4	4	6	1	1	1	1	1	1	2	2	5	1	1	2	2	2	2	3	3
1	3	5	1	5	4	4	5	5	4	4	1	9	1	1	1	1	1	1	4	1	6	1	1	1	1	1	1	1	1
2	3	1	2	2	1	3	3	5	5	1	3	3	1	1	2	1	1	2	2	2	3	1	1	2	2	2	2	4	2
1	3	1	2	4	4	4	4	4	4	4	3	6	1	1	1	2	2	1	2	2	2	1	2	2	3	1	1	4	2
2	3	1	2	3	2	2	1	3	4	4	2	7	1	1	1	2	2	1	2	2	3	1	1	2	3	2	1	4	3
1	3	3	3	3	3	3	3	3	3	3	3	5	2	2	1	2	2	2	4	2	2	1	1	2	2	2	2	3	3
2	3	1	2	2	3	2	1	3	3	3	5	3	1	2	2	1	2	2	3	2	4	1	2	2	1	2	1	2	3
2	3	2	4	3	2	4	4	4	3	2	5	4	1	2	2	1	2	2	3	2	4	1	2	1	2	2	1	3	3
2	3	3	2	1	1	1	3	5	4	5	3	8	1	1	2	1	1	1	2	2	4	2	1	1	2	2	2	2	2
2	3	4	1	2	1	2	3	4	3	4	2	7	1	1	2	2	1	2	5	1	3	1	1	1	1	2	2	1	3
2	3	6	1	1	1	1	1	5	5	3	3	3	1	1	2	2	1	2	2	2	4	1	1	2	3	1	2	3	1
2	3	3	2	1	1	1	1	1	1	5	1	7	1	1	1	1	1	1	1	2	5	1	1	2	1	2	2	3	1
2	3	4	2	3	3	3	3	3	3	3	4	2	1	1	2	2	2	2	4	1	4	1	1	1	2	2	2	4	1
2	3	5	2		1	1	1	5	1	1	4	5	1		2	1	2	2	4	1	5	1	1	2	2	2	2	4	1
2	3	1	1	3	2	3	3	4	3	2	4	2	2	2	2	2	2	2	3	2	2	1	1	2	3	1	1	5	1
2	3	5	1	3	3	5	1	5	5	3	4	10	1	1	2	2	1	2	4	1	2	1	1	2	1	2	2	5	1
2	3	4	3	1	4	2	1	5	4	5	2	5	1	1	2	1	2	2	3	1	5	1	1	2	2	1	2	2	2
2	3	3	1	1	2	2	1	5	3	5	2	6	1	1	2	1	1	2	1	2	6	1	2	1	1	2	2	2	2
1	3	2	3	1	2	5	1	1	1	1	3	5	2	1	1	2	1	1	2	2	2	1	1	2	2	2	1	3	3
2	3	1	4	5	4	3	4	3	4	2	1	10	1	1	2	2	2	2	1	2	5	1	3	2	1	2	2	1	3
2	3	2	1	2	4	2	3	3	4	3	3	2	2	2	2	2	2	2	6	1	2	1	1	2	1	2	2	1	2
1	3	5	3	3	2	2	3	3	2	2	2	8	1	1	1	1	1	1	2	1	6	1	1	1	1	2	2	4	1
2	3	3	2	4	3	3	2	3	5	3	5	3	2	2	2	2	1	2	4	1	4	1	1	2	3	2	2	3	1
1	3	4	3	2	3	2	1	3	5	5	2	4	1	1	2	1	1	1	2	1	6	1	1	1	2	1	2	2	1
1	3	4	2	3	4	4	2	4	3	4	1	6	2	2	1	1	1	2	3	1	5	1	2	1	1	2	2	4	3
1	3	3	2	2	3	3	4	2	2	3	3	4	1	1	2	2	2	2	1	2	5	1	1	2	2	2	2	3	3
1	3	6	1	3	2	2	2	4	4	4	2	7	1	1	1	2	1	2	5	1	6	2	1	1	1	2	2	2	2
2	3	1	2	2	4	4	4	3	4	4	1	9	1	1	1	1	1	1	3	2	5	1	2	2	3	1	2	3	2
2	3	5	3	2	2	2	1	4	5	2	2	6	1	1	1	1	1	1	3	1	5	1	1	2	2	2	2	4	1
2	3	1	3	3	3	3	3	5	5	5	3	5	1	1	2	2	2	2	3	2	3	1	2	2	1	2	1	2	2
2	3	1	1	4	2	2	4	4	2	3	3	7	2	2	1	1	2	2	4	1	2	1	1	2	2	2	1	3	2
1	3	7	2	5	1	5	1	5	1	5	2	9	1	1	1	1	1	1	1	2	4	1	2	2	1	2	2	3	2
1	3	2	2	1	1	1	1	1	1	1	3	10	1	1	1	1	1	1	1	2	2	1	2	2	1	2	2	3	2
1	3	4	1	2	4	3	2	2	3	3	4	7	1	1	1	1	1	1	4	2	6	1	1	2	1	1	2	2	2
2	3	1	1	3	3	3	1	3	3	3	5	6	1	1	1	1	1	1	3	1	2	1	2	2	2	2	1	3	2
1	3	3	3	4	3	4	4	5	4	3	5	3	1	1	2	2	2	2	1	2	5	1	6	1	1	1	2	2	2
2	3	2	4	2	2	2	4	5	4	4	3	8	2	1	2	1	1	1	2	2	4	1	4	2	2	2	2	3	1
1	3	5	1	5	5	5	5	5	5	5	4	10	1	1	1	1	1	1	4	1	6	1	1	1	1	2	1	1	1
1	4	5	4	2	3	5	4	3	3	2	1	10	1	1	1	1	1	1	5	1	2	2	5	1	2	1	1	1	2
1	3	6	1	5	5	5	4	5	5	4	2	10	1	1	1	1	1	1	4	1	6	1	1	1	1	2	2	3	1
2	3	2	4	3	1	1	1	5	3	5	4	5	1	1	1	1	1	2	3	2	4	1	1	2	1	2	2	3	1
1	3	3	1	4	4	3	4	3	2	3	1	10	2	1	2	2	2	2	4	1	6	1	2	2	2	2	2	3	1
1	3	5	1	5	5	5	4	5	5	5	1	10	1	1	1	1	1	1	4	1	6	1	1	1	1	1	1	1	1
1	3	1	1	2	3	3	2	2	3	2	1	9	1	1	1	1	1	1	1	2	2	1	2	2	1	2	2	2	2
1	3	4	3	2	1	3	1	4	2	3	2	6	1	1	2	1	1	1	3	1	5	1	1	1	2	2	2	2	2
1	3	6	2	5	3	5	5	5	5	4	2	10	1	1	1	1	1	1	4	1	5	1	1	1	1	1	2	5	2
1	3	5	2	1	1	1	5	2	3	5	3	8	1	1	2	1	1	2	3	1	2	1	2	2	3	2	2	3	3
1	3	6	3	1	3	1	1	1	3	2	1	9	1	1	2	1	1	1	4	1	6	1	1	1	2	2	1	2	3
1	3	6	1	4	3	4	3	3	5	4	2	9	1	1	1	1	1	1	5	1	6	2	1	1	1	1	2	5	1
2	3	4	2	1	2	3	2	4	3	3	4	5	1	1	1	1	1	1	3	2	4	1	1	1	2	1	2	3	1
2	3	1	3	5	5	1	5	1	5	3	5	10	1	2	2	2	2	2	3	2	2	1	2	2	2	2	1	3	3
2	3	2	1	3	4	4	2	3	3	5	3	9	2	2	2	2	1	1	2	2	5	1	1	2	2	2	2	3	1
2	3	1	1	2	3	5	2	3	1	5	3	10	1	1	1	1	1	2	2	1	4	1	1	2	2	2	1	3	1
2	3	2	2	1	5	1	1	1	1	1	5	1	1	1	1	1	2	2	2	2	1	1	1	2	2	1	1	3	3
1	3	2	2	3	4	3	5	3	2	1	4	7	1	1	2	1	2	1	2	2	2	2	7	2	1	2	2	3	3
2	3	4	3	1	1	1	1	3	1	1	3	5	1	1	2	1	2	1	2	1	2	1	1	1	3	2	2	3	2
2	3	1	4	3	3	3	3	3	3	3		5	2	2	2	2	2	2	2	2	2	1	4	2	3	2	2	5	1
2	3	3	4	3	1	2	2	4	5	4	2	7	1	1	1	1	1	1	1	2	5	5	7	1	1	2	2	4	1
2	3	1	1	1	2	5	1	2	1	1	1	10	1	1	1	1	1	1	4	1	1	1	2	1	1	1	1	5	2
1	3	1	2	1	1	3	1	3	3	3	2	6	1	1	2	2	1	2	1	2	2	1	1	2	2	2	2	3	3
1	3	2	4	1	1	1	1	5	1	5	1	5	1	1	1	1	1	1	4	2	4	1	1	1	2	2	1	2	3
1	3	6	4	5	1	5	5	4	5	5	2	9	1	1	2	2	2	1	4	1	6	1	1	1	1	2	2	4	2
2	3	1	2	1	5	2	1	4	5	5	1	7	1	1	2	1	2	2	1	2	1	1	6	2	3	2	2	1	3
1	3	3	4	1	4	5	4	3	4	4	2	9	1	2	1	1	1	1	4	1	5	1	1	1	1	1	1	2	3
1	3	5	1	1	2	4	1	5	4	5	2	10	1	1	1	1	1	1	3	1	6	1	1	1	1	2	2	4	1
1	3	3	1	1	1	1	1	1	1	5	2	8	1	1	1	1	1	1	5	1	2	3	1	1	1	2	1	2	1
1	3	5	2	5	2	3	5	4	5	1	1	10	1	1	1	1	1	1	3	1	3	1	1	1	1	1	1	5	3
1	3	2	4	3	4	3	4	5	3	3	3	5	1	1	1	2	2	2	1	2	2	1	1	1	1	2	1	2	1
2	3	3	4	2	3	2	1	5	4	4	3	7	1	1	1	1	1	1	3	1	5	1	1	2	1	2	2	4	1
1	3	2	2	3	4	3	4	3	3	3	2	4	1	1	1	1	2	1	2	2	3	1	1	2	3	2	1	3	1
1	3	6	2	2	4	2	3	5	4	2	2	3	1	1	2	2	2	2	1	2	5	1	2	1	1	2	2	2	2
1	3	1	2	3	3	3	3	3	3	3	5	5	1	2	2	2	2	2	2	2	2	1	2	1	2	2	1	3	3
2	3	1	2	1	3	1	1	5	5	5	2	10	1	1	1	1	2	2	2	2	3	1	2	2	3	1	1	3	3
1	3	2	3	2	4	2	2	4	4	2	3	4	1	1	2	2	1	2	1	2	2	1	1	1	1	1	2	2	2
2	3	3	3	3	2	3	1	5	4	3	4	3	1	1	2	2	2	1	2	2	4	1	1	2	3	2	2	1	3
2	3	3	1	2	3	2	1	5	4	3	3	7	1	1	2	1	1	2	5	1	4	1	1	1	1	2	2	4	1
2	3	3	1	1	1	1	1	1	1	1	1	10	1	1	1	1	2	2	2	2	2	3	1	2	1	2	1	3	2
1	3	6	4	2	1	1	3	1	2	2	1	10	1	1	1	1	1	1	6	1	2	1	1	1	1	1	1	1	1
2	3	1	2	2	2	3	1	5	5	5	2	8	1	1	1	1	2	2	2	1	4	1	2	2	1	2	2	1	2
2	3	1	2	2	4	3	5	4	4	4	3	6	1	1	2	1	1	1	2	1	2	1	2	2	2	2	1	5	1
1	3	7	3	4	5	5	4	4	5	5	1	10	1	1	1	1	1	1	4	1	6	1	1	1	1	2	1	1	1
1	3	7	2	1	4	1	1	1	2	1	4	6	1	1	1	1	1	1	4	1	6	1	1	2	1	2	1	2	1
1	3	4	3	5	3	5	4	5	4	5	2	9	1	1	2	1	1	1	5	1	6	1	1	1	1	2	2	4	1
1	3	5	2	5	4	5	5	4	4	5	1	9	1	1	1	1	1	1	4	1	5	1	1	1	1	1	1	5	1
2	3	4	2	1	3	2	1	3	3	4	2	6	1	2	1	1	1	1	3	2	3	2	6	1	2	2	2	4	3
2	3	5	3	1	5	1	5	1	4	1	3	10	1	1	1	1	1	1	2	1	6	1	1	1	1	2	1	5	2
1	3	3	2	3	2	2	4	1	4	4	4	9	1	1	1	1	1	1	5	1	2	1	1	1	1	2	1	5	1
1	3	3	4	2	3	3	2	4	3	3	3	8	1	1	2	2	2	2	3	1	4	1	1	1	1	2	2	2	2
1	5	2	4	2	1	2	1	5	5	4	2	6	1	1	2	1	2	1	1	2	6	1	1	2	2	2	2	2	2
2	5	3	1	1	1	1	1	3	3	1	3	4	1	1	2	2	1	2	4	2	4	1	1	2	2	2	2	3	1
2	4	2	2	2	5	1	1	3	1	1	3	5	1	1	1	1	1	1	3	1	2	1	1	2	2	2	1	3	2
2	5	2	1	1	1	1	1	1	2	5	3	10	1	1	2	1	2	2	2	2	6	1	1	2	2	2	1	3	1
2	5	4	2	3	3	3	2	4	4	4	5	5	1	1	2	2	2	2	6	1	2	1	1	2	2	2	2	2	2
2	3	1	2	3	4	2	4	2	4	1	2	9	1	2	2	2	1	2	2	2	2	1	2	2	2	2	1	3	2
2	4	2	2	3	5	4	2	3	3	3	2	9	2	2	2	1	2	2	2	2	2	1	2	2	1	2	2	5	3
1	5	5	4	4	3	4	5	4	4	4	3	8	1	1	1	1	1	1	4	1	5	1	1	2	3	2	2	3	2
2	5	5	1	3	3	3	3	3	3	3	1	5	1	1	1	1	2	2	3	2	4	1	1	1	2	2	2	3	3
2	3	1	2	2	2	2	2	2	4	4	1	10	1	1	1	1	2	2	3	2	2	1	1	2	3	2	1	5	1
2	5	5	2	3	1	3	3	5	3	3	1	10	1	1	1	1	1	1	1	2	6	1	2	1	1	1	1	1	2
1	3	6	1	5	5	5	5	4	5	5	1	8	1	1	1	1	1	1	4	1	6	1	1	1	1	2	1	1	1
2	5	1	2	1	3	1	1	2	3	5	2	5	1	1	1	1	1	1	2	2	3	1	1	2	2	2	1	5	3
2	5	3	1	1	3	2	2	2	2	1	2	6	2	2	2	1	2	2	2	2	3	1	1	2	2	2	2	3	3
2	4	6	3	1	1	1	1	5	5	5	1	10	1	1	1	1	2	1	2	2	5	1	1	2	2	2	2	4	1
2	5	2	1	1	3	5	1	5	5	5	4	5	2	1	2	2	2	2	3	1	2	1	1	2	3	2	1	3	1
2	5	5	2	1	1	3	2	3	5	4	3	7	2	2	2	1	1	2	2	2	6	4	1	2	2	2	2	3	3
2	5	4	2	4	5	3	4	3	4	3	3	8	1	2	2	1	1	1	2	2	5	1	1	2	2	2	2	2	3
2	5	1	2								2	1	1	1	2	1	2	2	1	2	3	1	1	1	2	2	1	3	2
2	5	1	2	1	1	2	1	5	5	4	2	9	1	1	1	1	1	1	1	2	5	1	1	2	1	2	2	4	2
2	5	5	4	1	3	1	1	5	5	5	4	7	1	1	1	1	1	1	2	2	3	1	1	1	2	1	2	1	2
2	5	1	3	1	3	2	1	4	3	4	2	5	1	1	2	2	2	2	1	2	4	1	1	2	3	2	2	3	3
2	5	3	1	3	4	2	3	3	4	4	4	7	1	1	1	1	1	2	2	2	2	1	1	2	3	2	2	3	1
2	3	1	2	5	4	5	5	5	4	5	3	10	1	2	1	1	1	1	3	1	6	1	4	1	1	2	2	3	2
2	4	3	1	3	3	3	3	3	3	3	5	0	1	1	1	1	2	2	2	2	2	1	1	2	3	2	1	3	1
2	3	3	2	1	2	3	1	5	5	1	4	5	1	2	2	2	2	2	3	2	4	1	1	2	2	2	2	4	1
2	5	2	2	1	1	1	1	5	3	5	2	6	1	1	1	1	1	2	4	2	4	1	1	2	3	2	2	4	1
2	5	1	1	1	3	1	1	5	5	5	5	8	1	1	1	1	1	1	1	2	2	1	1	2	2	2	2	4	1
1	5	3	2	1	2	1	1	1	1	5	1	5	1	1	1	1	1	1	5	1	6	1	2	1	1	2	2	5	2
2	5	1	2								1	3	1	1	1	1	2	1	1	2	2	1	2	1	2	2	2	1	2
1	3	1	3	3	3	3	3	2	3	3	3	6	2	2	2	2	2	2	1	2	4	1	1	2	3	2	2	3	3
2	5	1	1	3	3	3	3	3	3	3	5	7	1	1	2	2	2	2	1	2	2	1	1	2	3	2	1	4	1
2	5	2	2	3	3	3	3	3	3	3	5	3	1	1	2	2	2	2	2	2	3	1	1	1	2	2	2	3	3
2	5	1	2	1	1	1	1	1	1	1	1	7	1	1	1	1	1	1	1	2	6	1	2	1	3	2	1	1	2
2	5	5	2	1	3	2	1	5	5	4	2	3	1	1	1	1	1	1	2	2	5	1	1	1	1	2	2	1	2
1	5	2	2	2	3	2	3	3	2	3	3	2	1	1	2	2	2	2	1	2	2	1	3	2	1	2	2	3	3
1	3	3	3	2	5	3	2	5	4	5	4	6	1	1	1	2	1	2	3	2	2	1	1	2	1	2	2	5	1
1	3	2	1	3	3	3	3	3	2	3	3	7	1	1	1	2	1	2	1	2	5	1	1	2		2	2	4	1
1	3	4	2	1	2	3	1	5	3	4	3	7	1	1	2	1	2	1	5	1	5	1	1	1	2	2	2	4	1
2	4	1	2	1	5	1	1	5	1	5	4	0	1	1	1	1	2	2	1	2	5	1	1	2	3	1	2	4	1
2	3	1	2	2	2	3	1	4	4	4	3	6	1	1	2	2	2	2	2	2	2	1	1	2	3	2	1	3	2
2	5	2	4		1	1	3		1	1	2	8	1	1	1	2	2	1	1	2	4	1	1	1	1	2	2	2	3
1	5	5	2	3	3	4	4	3	2	3	2	7	1	1	1	1	1	1	5	1	3	1	1	2	2	2	2	3	1
2	4	4	2	2	3	3	4	3	3	3	3	6	2	1	2	2	2	2	1	2	2	1	2	2	2	2	2	4	2
2	5	2	1	1	4	2	1	4	1	3	2	5	1	1	2	1	1	2	2	2	3	1	1	2	3	2	1	4	1
2	5	3	3	2	3	3	2	5	4	4	3	5	1	2	2	2	1	2	2	2	5	1	1	1	2	2	2	4	1
1	5	1	2	5	2	2	3	2	1	3	4	7	2	1	2	1	2	2	2	2	2	1	2	1	1	2	1	2	2
2	4	1	3	2	2	2	1	5	5	5	3	7	1	1	2	1	2	2	1	2	2	1	1	2	3	2	1	3	4
2	4	2	2	3	2	3	2	5	4	5	3	8	2	2	2	2	2	2	2	2	3	1	1	2	2	2	1	2	2
2	4	2	2	3	3	3	3	3	3	3	3	9	1	1	2	2	2	2	3	2	5	1	2	1	2	2	2	3	3
1	5	3	1	1	5	1	1	1	1	5	3	10	1	1	1	1	1	1	3	2	3	1	1	2	2	2	2	3	3
2	4	2	2	3	3	3	3	3	3	3	3	5	1	1	2	2	2	2	6	1	2	2	1	2	2	2	1	3	2
2	5	1	2	2	2	2	2	2	3	5	2	5	1	1	1	1	1	1	2	2	2	1	1	2	3	2	2	4	1
2	4	4	4	2	3	2	1	5	5	5	2	7	1	1	1	1	1	1	4	1	4	1	1	2	2	2	2	3	4
2	5	1	1	1	5	5	5	1	5	5	3	5	2	2	2	2	2	2	2	2	2	3	6	1	1	2	2	1	3
2	4	1	4	1	1	1	1	4	1	5	2	0	1	1	1	1	1	2	1	2	2	1	2	2	1	2	2	1	2
1	5	1	2	3	5	1	5	5	5	1	4	5	1	2	2	1	2	1	2	2	3	1	1	2	1	2	1	4	2
2	5	2	3	3	3	3	3	3	3	3	4	2	1	1	2	2	2	2	2	2	4	1	1	2	2	2	2	3	1
2	4	5	2	2	3	2	3	2	4	4	3	5	2	2	2	2	2	2	7	1		1	1	2	1	2	2	3	1
2	4	2	3	1	4	2	1	4	2	2	2	6	1	1	2	2	2	2	2	2	4	1	1	2	3	2	2	5	1
1	4	5	2	4	4	4	4	3	4	3	2	7	1	1	1	1	1	1	4	1	6	1	1	1	1	1	1	2	1
2	4	2	2	3	3	3	3	3	3	3	5	1	1	1	2	1	1	2	2	2	4	1	7	1	3	2	2	4	4
2	4	1	2	4	3	5	4	5	4	3	5	5	1	1	2	1	2	2	1	2	3	1	1	2	2	2	1	3	3
2	5	1	4	5	5	5	5	5	5	5	2	10	1	1	1	1	1	1	1	2	2	1	1	2	1	2	2	4	1
2	5	5	4	1	3	3	1	3	2	3	2	5	1	1	1	1	1	1	2	2	4	1	1	1	2	2	2	2	2
2	4	4	1	1	5	1	1	5	4	5	4	3	1	1	1	1	1	2	4	1	5	1	1	2	3	1	2	5	1
2	5	3	1	2	4	3	1	4	2	3	4	2	1	1	1	1	1	1	2	2	2	1	1	2	3	2	2	4	1
2	4	4	4	1	1	1	1	1	1	1	2	9	1	1	1	1	1	1	3	2		1	1	2	3	2	1	3	2
1	5	4	2	1	1	2	1	4	5	2	2	6	1	1	2	2	2	2	2	2	5	1	1	2	3	2	2	2	2
2	4	3	3	3	2	3	3	3	4	4	4	4	1	1	2	2	2	2	5	1	2	1	1	1	1	2	1	3	2
2	4	5	1	2	3	3	2	3	5	2	3	6	1	1	2	2	2	2	4	1	5	1	1	2	2	2	2	3	3
2	5	1	4	1	1	3	1	5	4	3	2	7	1	1	2	1	2	2	1	2	3	1	1	2	1	2	1	1	2
1	4	5	1	5	1	5	5	5	5	5	1	10	1	1	1	1	1	1	4	1	6	1	1	1	1	2	1	1	1
2	5	6	2	1	3	3	3	5	5	5	3	7	1	1	2	2	2	1	6	1	6	1	2	1	2	2	2	1	2
2	5	1	1	2	3	3	3	5	5	5	5	2	1	1	2	1	2	2	2	2	4	1	1	1	2	2	1	3	2
2	4	3	3	2	2	3	2	2	3	2	3	5	2	1	2	1	2	1	3	2	4	3	2	2	2	2	1	3	1
2	5	1	4	1	3	1	1	5	3	5	2	5	1	1	1	1	2	1	1	2	4	1	1	2	2	2	1	2	2
2	4	2	2	4	2	3	1	3	4	3	2	2	1	2	1	1	2	1	1	2	4	1	6	2	2	2	2	1	2
1	4	2	4	3	3	3	3	5	3	3	5	8	1	1	2	2	2	2	2	2	5	1	1	2	2	2	2	1	2
1	5	5	2	4	5	5	1	5	2	1	5	3	1	1	2	2	2	2	2	2	3	1	2	2	3	2	2	3	2
2	4	2	3	4	3	3	4	3	4	3	1	5	1	1	1	1	1	2	2	2	4	1	2	2	2	2	2	1	2
2	4	1	2	1	3	1	1	3	3	3	5	10	1	1	1	1	1	1	2	2	5	1	2	1	1	2	2	5	2
2	5	4	1	1	1	1	1	1	1	5	3	6	1	1	1	1	1	1	2	2	6	1	2	1	1	2	2	2	2
1	5	3	2			1				2	3	6	1	2	2	2	2	2	2	2	4	5	1	1	3	1	1	3	1
2	4	3	2	2	3	3	3	3	2	3	1	10	1	1	2	2	2	2	3	1	3	1	2	1	1	1	1	5	1
2	4	2	2	3	2	2	2	3	2	3	3	5	1	1	2	2	1	1	2	2	2	1	1	1	1	2	1	2	1
1	5	2	2	5	5	3	1	4	1	1	2	10	1	1	1	1	1	1	4	1	5	1	1	2	3	2	2	3	3
1	4	5	4	1	2	1	2	4	4	2	4	1	1	1	1	1	1	1	4	1	2	1	1	2	3	2	2	3	1
2	5	2	1	1	3	2	1	5	3	3	3	3	1	1	1	1	1	1	2	2	2	1	1	2	3	2	2	4	1
2	4	1	3	3	1	1	1	2	1	1	4	3	1	1	1	1	2	2	1	2	3	1	1	2	2	2	1	4	3
2	5	1	2	2	5	2	3	1	2	2	5	5	2	2	1	1	2	1	2	2	2	1	1	2	2	2	1	3	3
2	5	1	4	3	2	3	3	4	5	5	1	8	1	1	2	1	2	2	1	2	2	1	1	1	1	2	1	3	4
1	4	4	3	3	4	4	3	3	3	3	2	8	1	1	1	2	2	2	4	1	5	1	4	1	2	1	1	4	1
2	4	5	1	1	1	1	1	1	1	1	3	10	1	1	1	1	1	1	4	1	3	3	1	2	2	2	2	4	2
1	4	5	3	4	4	3	4	5	4	4	1	9	1	1	1	1	1	1	2	2	2	1	1	1	1	2	1	5	1
1	4	5	2	4	5	4	4	4	4	4	4	10	1	1	1	1	1	1	3	1	6	1	1	1	1	2	1	1	2
2	5	3	2	1	3	1	1	5	5	5	1	9	1	1	1	1	1	1	1	2	6	1	1	2	3	2	2	1	2
1	5	4	1	1	1	3	1	5	3	5	3	7	1	1	1	1	2	2	4	2	4	1	1	2	2	2	2	4	1
1	4	4	3	1	1	1	1	5	2	5	2	2	1	1	1	1	1	2	4	1	2	1	2	1	1	2	1	5	1
2	4	2	2	1	2	1	1	4	2	3	2	3	1	1	1	1	2	1	2	2	3	1	1	2	3	2	2	3	3
2	4	1	3	2	3	3	4	3	2	4	1	6	1	1	1	2	1	1	4	2	2	1	1	2	3	2	2	5	1
2	4	1	2	4	3	4	4	4	4	4	2	2	2	2	2	2	2	2	3	1	3	1	1	2	2	2	2	4	1
1	5	6	1	3	2	1	1	5	5	3	1	10	1	1	1	1	2	1	2	2	5	1	1	2	2	2	2	2	3
2	4	3	1	1	1	1	1	3	3	3	3	3	1	1	2	1	1	2	2	2	2	1	1	2	2	2	2	5	1
1	5	1	2	5	4	5	5	5	5	2	2	7	2	1	2	2	2	2	6	2	4	5	1	2	2	2	1	5	1
1	5	4	3	1	2	3	2	3	4	4	3	5	1	2	2	1	1	2	3	1	4	1	1	1	2	2	2	3	3
1	4	7	1	2	1	3	1	5	4	4	2	4	1	1	2	1	1	1	3	2	5	1	2	1	2	2	2	3	3
2	4	5	4	2	2	3	3	2	3	2	3	4	1	1	2	2	2	2	1	2	3	1	1	2	2	2	1	4	1
2	5	7	2	2	2	1	2	1	1	5	4	7	2	2	2	2	2	2	3	2	2	1	1	1	3	1	2	3	1
1	4	1	2	3	2	2	3	4	3	3	2	6	1	1	1	1	2	2	1	2	2	1	2	2	3	1	1	3	2
2	5	2	2	1	1	1	1	4	5	4	2	8	1	1	1	1	2	1	3	2	4	1	2	2	1	2	1	3	4
1	5	4	1	2	5	3	2	5	4	4	3	9	1	1	2	1	2	2	3	2	6	1	1	2	3	2	2	3	1
2	5	1	3	5	5	4	5	3	5	4	4	8	1	1	1	1	1	1	2	2	2	1	1	1	1	1	2	3	1
2	4	2	2	1	1	1	1	5	5	5	3	5	1	1	1	1	1	1	2	2	2	1	1	2	2	2	1	5	1
1	5	2	2	2	2	1	2	5	3	4	3	7	1	1	1	1	1	1	2	2	1	1	1	2	2	2	2	5	1
2	4	2	2	1	3	2	4	3	3	2	3	7	1	1	1	2	2	2	4	1	5	1	2	2	1	2	2	2	2
1	5	2	2	5	5	5	5	5	5	5	1	10	1	1	1	1	1	1	3	1	2	2	1	1	3	2	1	2	1
1	4	7	1	1	3	2	5	4	3	2	3	7	1	1	1		1	1	4	1	6	1	1	1	1	1		5	1
2	4	7	4	1	3	1	1	4	3	5	3	5	1	1	1	1	1	1	4	2	5	1	1	2	3	2	2	3	2
1	4	4	4	1	1	1	5	5	1	1	1	10	1	1	1	1	1	1	1	2	4	1	1	2	1	2	2	3	3
2	5	1	3		1						4	3	1	1	2	1	2	2	1	2	4	1	1	2	3	2	1	5	1
2	5	2	3	1	2	2	1	3	2	4	5	2	1	1	1	1	1	2	3	2	2	1	1	2	2	2	2	3	2
1	5	3	3	4	4	5	4	4	4	3	3	6	2	2	2	2	2	2	1	2	2	1	1	1	1	2	2	3	2
2	4	1	2	1	1	1	1	1	1	5	4	6	1	1	2	2	2	2	3	2	1	1	1	2	3	2	1	3	1
2	5	2	1	3	2	3	1	5	3	4	2	8	1	1	2	2	2	2	4	2	3	3	6	2	2	2	2	3	3
1	4	1	4	3	3	4	2	3	4	1	5	0	1	1	2	2	2	2	1	2	4	1	6	2	3	2	2	3	4
1	4	5	4	1	1	1	1	1	1	1	5	4	1	1	1	1	1	1	2	2	2	2	7	2	1	2	2	5	1
1	4	7	1	5	4	5	5	5	5	3	2	10	1	1	1	1	1	1	4	1	6	1	1	1	1	2	2	1	1
1	5	3	4	2	2	2	2	4	4	4	3	5	1	1	1	1	1	2	3	1	3	1	1	2	2	2	2	4	1
1	4	6	3	5	5	5	5	5	5	5	1	10	1	1	2	2	2	2	4	1	5	1	1	1	2	2	2	5	1
1	4	7	1	2	2	2	4	4	4	2	2	6	2	1	2	2	1	1	4	1	6	5	4	2	3	2	2	2	1
1	4	3	3	2	2	2	2	3	3	3	3	8	1	1	1	1	2	1	4	1	3	1	2	2	2	2	2	2	2
1	5	4	2	2	4	4	1	5	4	4	3	8	1	1	2	1	2	2	3	2	5	1	1	2	3	2	1	3	1
2	5	1	2	3	1	2	3	5	4	2	3	6	1	1	2	2	2	2	1	2	4	1	2	2	2	2	1	2	2
1	4	6	1	1	3	1	1	1	1	3	2	0	1	1	1	1	1	1	1	2	5	1	1	1	2	2	1	3	3
2	5	1	2	1	1	5	3	5	5	1	5	3	2	1	2	2	2	2	1	2	2	1	1	2	2	2	1	4	1
2	5	2	1	1	2	2	2	4	4	4	2	8	1	1	1	1	1	1	1	2	3	1	1	1	2	2	2	3	1
1	4	5	1	3	1	2	5	3	5	4	2	8	1	1	1	1	1	1	3	1	6	1	1	1	1	2	2	3	1
2	5	3	2	2	4	1	4	2	2	3	2	6	1	1	1	1	1	2	2	2	6	1	1	2	2	2	2	2	2
1	5	1	2	1	2	1	1	4	3	4	2	8	1	1	1	1	2	1	1	2	4	1	1	2	2	2	1	2	2
1	4	5	4	4	5	4	5	4	5	5	3	8	1	1	1	2	1	1	4	1	6	1	1	1	1	2	2	5	1
2	5	1	1	1	2	2	1	2	1	3	3	5	1	1	1	1	1	1	2	2	2	1	1	2	3	2	1	5	1
2	4	3	4	3	3	3	2	4	2	3	3	4	1	1	2	1	1	2	2	2	5	1	1	2	3	1	2	3	3
2	5	1	2	1	2	1	2	2	3	5	4	0	1	1	1	1	2	2	1	2	2	1	1	2	3	2	2	4	1
1	4	5	3	1	5	1	2	4	4	5	4	7	1	1	2	1	1	1	5	1	4	1	1	2	2	2	2	3	3
2	5	5	3	1	1	1	1	5	5	3	1	5	1	1	1	1	2	2	2	2	6	1	1	2	2	2	2	3	3
1	4	4	4	1	1	1	4	4	4	3	1	7	1	1	1	1	1	1	4	1	5	1	1	2	2	2	2	4	1
1	4	1	2	5	1	5	5	5	5	5	1	9	1	1	1	1	1	1	3	2	2	1	2	2	1	2	2	2	2
2	5	1	2	3	4	3	2	4	3	3	4	3	1	1	2	2	2	2	1	2	5	1	2	2	3	2	2	3	3
1	4	5	1	5	3	5	4	4	5	5	3	9	1	1	1	1	1	1	4	1	6	1	1	1	1	1	1	4	1
1	4	2	1	1	5	3	2	2	5	4	1	10	1	1	1	1	1	1	4	1	5	1	1	1	1	1	1	3	1
2	4	2	3	1	1	1	1	1	1	5	1	2	1	1	2	1	2	2	3	1	5	1	2	1	1	2	2	1	2
1	4	6	2	5	1	5	5	4	5	5	1	10	1	1	1	1	1	1	4	1	6	1	1	1	1	1	1	5	1
2	5	1	2	1	1	1	1	5	5	5	3	4	2	1	1	1	1	2	1	2	2	1	1	2	2	2	2	1	2
2	5	1	3	3	3	3	3	3	3	3	2	9	1	1	2	1	2	2	1	2	2	1	2	1	1	2	2	3	2
1	5	2	4	1	2	2	1	3	2	3	3	6	1	1	1	1	1	2	1	2	3	2	1	2	2	2	2	1	2
2	4	1	2	2	3	3	3	2	1	3	2	7	2	1	2	2	2	2	2	1	5	1	1	2	2	2	2	5	1
2	4	1	3	1	1	1	1	1	1	1	1	6	1	1	1	2	1	1	2	2	3	1	1	2	3	2	1	3	1
2	5	2	1	1	3	1	1	3	4	4	4	7	1	1	2	2	2	2	1	2	5	1	2	1	1	1	1	4	2
2	5	3	4	1	1	1	1	1	4	5	4	4	1	1	1	1	1	1	2	2	3	2	7	1	1	2	2	3	2
2	4	5	1	4	5	4	4	5	5	4	1	10	1	1	1	1	1	1	3	1	6	1	1	1	1	1	1	1	1
2	4	1	3	3	4	1	2	4	4	5	5	2	1	1	1	1	1	2	2	2	2	1	1	2	3	2	2	3	3
1	5	5	2	2	3	1	1	3	4	4	2	9	1	1	1	1	1	1	2	2	2	1	1	1	2	2	2	4	3
2	4	1	3	3	3	3	3	3	3	3	4	5	1	1	1	2	2	2	1	2	3	1	1	2	3	2	1	3	3
2	4	1	3	1	1	3	1	5	5	4	2	6	1	1	2	1	2	2	2	2	6	1	1	2	1	2	1	2	2
2	5	1	2	2	2	3	2	5	4	3	2	8	2	1	2	1	2	2	3	2	2	1	1	2	2	2	1	4	3
1	5	1	2	3	4	3	3	3	3	3	5	2	2	2	2	2	2	2	3	2	3	1	1	2	3	2	2	4	1
1	5	3	2	2	4	2	3	5	2	3	5	6	1	1	2	2	2	2	2	2	1	1	1	1	2	2	1	3	1
2	4	2	2	2	3	3	3	4	4	4	4	4	1	1	2	1	2	2	5	2	2	1	2	2	3	2	1	3	3
1	4	5	2	5	5	5	5	5	5	5	1	8	1	1	1	1	1	1	4	1	6	1	1	1	1	2	1	4	2
2	5	1	2	1	5	2	1	4	5	5	3	5	1	1	2	1	1	1	3	2	4	1	1	2	3	2	1	2	2
2	5	3	2	5	2	5	1	3	4	3	1	6	1	1	1	1	2	2	3	1	4	1	1	2	2	2	1	3	1
2	4	4	2	3	3	4	2	3	3	3	3	5	2	2	2	2	2	2	5	1	4	1	2	2	2	2	1	3
2	4	1	4	2	4	4	3	3	3	3	3	5	2	2	2	1	1	2	4	1	2	1	1	2	2	2	1	3	2
2	4	1	2	1	2	3	2	5	4	5	4	6	1	1	2	1	2	1	2	2	4	1	1	2	3	2	2	3	1
2	4	3	2	1	5	3	2	4	4	1	3	10	2	1	2	2	2	2	5	1	5	2	1	2	3	2	2	3	1
2	5	1	2	3	2	3	3	3	3	3	3	4	1	1	2	2	2	2	2	2	3	1	2	2	1	2	2	3	2
2	4	1	4	5	3	4	5	3	3	4	1	6	2	2	2	2	2	2	4	2	2	1	2	2	3	2	2	4	3
2	1	4	3	3	2	3	3	3	3	1	1	6	1	1	1		2	1	2	1	4	2	1	1	1	1	1	2	3
2	5	1	3	5	5	5	5	5	5	1	2	9	1	1	2	2	2	2	5	1	2	1	1	1	2	2	1	4	2
2	4	1	1	5	5	5	5	5	5	5	5	3	1	2	2	2	2	2	5	2	4	1	1	1	2	2	2	5	1
2	4	5	1	2	2	1	3	1	1	2	2	3	1	1	2	2	2	2	2	2	4	1	1	2	1	2	2	3	3
2	5	4	2	3	2	4	2	3	3	3	2	5	1	1	2	1	2	2	2	2	4	1	2	2	1	2	2	3	2
2	5	1	4	1	5	1	1	1	1	5	5	5	1	1	1	1	2	2	2	1	4	1	1	2	3	2	2	3	3
2	5	6	1	1	2	2	1	4	2	3	1	8	1	1	1	1	1	1	2	2	5	1	1	1	1	2	2	2	2
2	5	1	3	2	2	4	3	4	4	5	3	5	1	1	2	2	2	2	1	2	2	1	1	2	3	2	1	3	3
2	5	1	4	1	4	3	1	3	3	1	1	10	1	1	1	1	1	1	4	1	3	1	1	2	2	2	1	3	2
2	5	1	2	3	3	3	3	5	5	1	5	3	2	1	2	2	2	1	1	2	2	1	1	2	3	2		3	3
1	5	1	2	5	5	5	5	5	5	5	5	5	2	2	2	2	2	2	1	2	2	1	1	2	1	2	1	5	1
1	5	1	2	5	5	5	5	5	5	5	4	10	1	1	2	2	2	2	4	2	4	5	3	2	2	1	1	5	1
2	5	2	2	1	1	1	1	5	3	5	2	5	1	2	1	1	1	1	1	2	6	1	2	2	2	2	1	2	2
2	4	2	1	2	4	2	1	2	3	2	2	3	2	2	1	2	2	2	2	2	2	1	1	2	2	2	2	5	2
2	4	2	3	4	2	4	3	5	1	2	4	3	1	1	1	1	1	2	4	2	2	1	1	2	3	2	1	3	1
2	4	2	4	5	3	1	3	3	5	3	3	5	1	1	1	1	2	1	3	1	4	1	1	1	1	2	2	3	1
2	5	3	1	5	4	4	4	5	5	5	2	8	1	1	1	1	2	2	2	2	5	1	1	1	1	2	2	1	2
1	5	4	4	3	3	3	3	3	3	3	5	10	1	1	2	1	2	1	4	2	2	1	7	2	2	2	2	3	4
2	4	3	1	3	3	3	2	3	4	4	2	8	1	1	1	1	1	1	1	1	3	1	1	1	2	1	1	3	3
2	5	1	2	4	3	4	3	3	3	3	3	7	1	1	2	2	2	2	1	2	4	1	1	1	2	2	2	4	1
2	4	1	1	1	1	1	1	2	1	2	3	3	1	1	1	1	1	2	5	2	2	1	1	1	2	2	2	4	1
2	4	1	1	3	4	5	4	3	4	4	3	8	2	2	1	1	1	1	2	1	4	1	2	2	2	2	2	3	2
2	4	5	2	1	2	1	1	5	2	5	1	10	1	1	1	1	1	1	2	2	4	1	1	2	2	2	2	4	3
3	5	1	2	1	3	3	1	3	4	5	1	5	1	1	1	1	2	2	1	2	4	3	1	2	3	2	2	3	2
1	5	5	1	1	1	5	1	2	1	5	3	2	1	1	2	1	1	2	2	2	4	1	6	1	1	2	2	3	2
2	4	2	2	2	2	2	4	4	5	4	4	7	1	1	1	1	2	1	2	2	3	1	1	2	3	2	2	5	1
1	5	1	4	4	3	2	3	2	3	3	1	5	2	1	1	1	1	1	1	2	4	1	1	1	2	2	1	3	3
1	5	1	3	5	3	5	5	5	5	1	5	5	2	2	2	2	2	2	1	2	2	1	1	1	3	2	2	1	3
2	4	2	2	1	1	4	5	3	2	2	4	5	2	2	2	2	1	1	3	1	4	1	1	2	2	2	1	3	1
2	5	1	3		5	1		3			3	2	1	1	1	1	1	1	2	2	2	1	1	2	3	2	2	4	1
2	4	2	1	2	3	2	1	5	4	3	2	5	1	1	2	1	1	2	2	2	3	1	1	2	3	2	2	3	3
2	5	1	2	1	1	1	1	5	1	5	5	4	1	1	1	1	2	1	2	2	5	1	2	1	1	2	2	1	2
1	4	4	3	1	1	1	1	1	1	1	2	7	1	1	1	1	1	1	2	2	3	1	1	2	3	1	2	4	1
2	5	3	4	1	5	1	1	1	1	5	2	10	1	1	2	1	2	1	2	2	4	1	1	2	2	2	2	1	2
2	4	1	3	1	1	1	1	1	1	1	5	0	2	2	1	1	1	1	2	2	2	1	1	2	3	2	2	1	1
2	5	4	1	1	3	1	1	3	2	3	1	2	1	1	1	1	1	1	2	2	4	1	1	2	3	2	2	3	3
2	5	3	4	1	2	2	1	4	4	4	3	9	1	1	1	1	1	2	4	2	5	1	1	1	2	2	2	5	1
2	5	1	2	3	3	3	3	3	3	3	4	10	2	2		2	2	2	2	2	2	1	1	2	1	2	2	5	1
1	4	2	2	5	5	5	5	5	5	5	5	1	2	2	2	2	2	2	1	2	2	1	1	1	1	2	2	3	1
1	5	1	2	1	1	1	1	4	1	3	4	5	1	1	2	2	2	2	2	2	1	1	2	2	2	2	2	4	2
1	4	2	2	2	4	2	4	4	2	4	4	0	2	2	2	1	2	1	2	2	4	1	1	2	3	2	1	4	4
1	4	5	2	5	1	5	5	5	5	1	2	10	1	1	1	1	1	1	4	1	6	1	1	2	1	1	1	5	1
2	5	1	2	1	1	1	1	1	1	1	1	7	1	1	2	2	2	2	5	1	2	1	1	2	3	2	2	3	3
2	5	1	2	3	2	1	1	4	1	2	3	7	2	2	2	2	2	2	4	2	4	3	1	2	3	2	1	1	1
2	5	3	4	1	1	1	1	5	4	5	3	1	1	1	1	1	1	1	3	2	3	1	1	2	3	2	2	5	1
2	4	5	1	1	4	1	1	3	3	1	2	10	1	1	1	1	1	1	3	1	6	1	1	2	2	1	2	5	1
1	4	2	2	3	3	4	4	4	4	1	4	6	1	1	2	2	2	2	3	2	4	1	1	2	3	2	2	4	1
1	4	1	3	3	2	3	4	3	4	3	2	7	1	2	1	1	1	1	1	2	3	1	1	1	2	2	2	3	2
2	5	1	3	1	1	1	3	4	3	4	3	6	1	1	1	1	1	1	2	2	2	1	1	2	1	2	1	3	1
1	4	1	2	5	5	5	5	5	5	5	5	10	1	1	1	1	1	2	1	2	2	1	1	1	1	2	2	3	2
2	4	2	4	2	3	2	2	2	3	3	3	3	2	2	2	2	1	2	3	1	5	1	1	2	2	2	1	1	2
2	5	2	2	4	4	4	4	4	4	4	2	7	1	1	2	2	2	1	1	2	5	1	2	2	1	2	2	2	2
2	5	3	3	2	3	3	2	4	3	3	3	5	1	1	2	1	2	2	5	1	2	1	1	1	2	2	1	3	2
2	5	1	2	5	2	3	4	3	4	4	4	8	2	1	1	1	1	1	4	2	4	1	2	1	1	2	1	3	2
1	5	1	2	1	1	1	1	1	3	1	5	5	1	1	1	1	1	2	1	2	4	1	1	2	1	2	2	3	2
2	4	1	2	1	2	3	1	5	1	5	5	10	1	1	2	1	2	1	3	2	4	1	1	2	3	1	1	5	1
1	5	2	2	2	3	2	1	3	3	3	4	7	1	2	2	1	1	2	1	2	4	1	1	2	3	2	2	4	1
2	4	4	3	5	5	5	5	5	5	1	1	10	1	1	1	1	1	1	6	1	6	2	4	1	1	2	2	3	1
2	4	1	4	1	2	1	1	5	3	5	2	5	1	1	2	2	2	2	2	1	4	1	1	2	2	2	1	2	2
2	5	2	3	3	3	3	3	3	3	4	5	6	1	1	1	1	1	1	1	2	2	1	1	2	2	2	2	3	1
2	4	3	3	1	1	3	3	5	3	5	3	8	1	1	1	1	2	2	2	2	4	1	1	2	2	2	2	3	3
1	4	6	2	4	4	4	4	1	3	4	2	6	1	1	1	1	2	2	2	2	6	1	1	1	1	2	2	2	3
2	5	4	1	2	1	2	3	3	2	4	2	7	1	1	1	2	1	1	4	1	6	1	1	2	2	2	1	3	2
2	4	2	3	4	3	3	3	4	3	3	4	5	1	2	2	2	2	2	4	2	2	1	1	2	3	2	2	3	1
2	5	1	3	1	2	5	1	3	3	4	3	3	1	1	1	1	2	2	1	2	4	1	1	2	1	2	1	3	3
2	5	1	3	3	3	3	3	3	3	3	5	5	2	2	2	2	2	2	2	2	2	1	1	2	2	2	2	5	1
2	4	3	2	1	3	2	2	4	3	5	5	0	1	1	2	2	2	2	2	2	6	1	1	2	3	2	2	4	3
2	4	2	3	1	1	1	1	5	5	5	3	6	1	1	2	1	1	2	1	2	4	1	6	2	1	2	2	5	1
1	5	6	1	1	1	1	1	4	3	5	3	6	1	1	1	1	1	1	2	2	4	1	4	1	1	2	2	3	2
2	4	3	1	1	3	3	3	3	3	1	1	8	2	2	1	2	2	2	3	2	4	1	2	2		2	2	2	3
2	5	1	2	5	5	5	5	5	5	5	4	10	1	1	2	2	2	2	3	2	1	1	1	2	3	1	1	4	1
2	4	7	1	4	4	5	5	5	5	5	5	7	1	1	1	1	1	2	5	1	6	1	1	1	2	2	2	1	2
1	5	1	4	1	1	1	1	1	1	3	3	5	1	1	1	1	1	1	4	2	4	1	4	2	2	2	2	3	2
2	5	1	2	1	1	1	1	5	1	3	2	7	1	1	1	1	1	1	1	2	2	1	1	2	3	2	2	3	1
2	5	1	4	1	3	1	1	1	3	5	1	5	1	1	1	1	2	1	1	2	4	1	4	2	2	2	1	3	1
1	5	6	4	2	2	2	1	4	2	4	4	2	1	1	1	1	2	1	4	2	5	1	4	2	2	2	2	4	3
2	4	1	3	1	3	3	3	5	5	3	3	1	1	1	2	1	2	2	2	2	3	1	1	2	2	2	1	2	2
1	4	3	2	4	1	2	1	4	2	1	1	10	1	1	2	2	2	2	4	1	3	1	1	1	1	2	2	5	1
2	4	4	4	2	3	2	2	5	4	5	4	6	1	1	1	1	1	1	1	2	5	1	4	1	2	2	2	4	1
2	5	4	2	3	3	3	2	4	4	3	3	5	2	1	2	2	2	2	1	2	5	1	1	1	2	2	2	3	3
2	5	3	3	1	3	1	2	5	5	5	1	8	1	1	1	1	1	1	2	2	4	1	1	2	3	2	2	4	1
2	4	7	2	1	5	1	1	1	1	5	3	7	1	1	1	1	2	2	2	2	3	1	1	2	2	2	1	5	2
2	4	4	2	2	1	1	1	1	3	1	3	4	1	1	1	1	2	1	3	2	4	1	1	1	1	2	1	2	2
2	4	1	2	1	1	1	3	1	1	2	1	4	1	1	1	1	1	1	3	2	4	1	1	2	3	2	1	4	1
1	4	2	1	4	4	3	5	4	2	1	3	5	1	1	2	1	1	1	5	2	2	1	1	1	2	2	1	3	2
1	5	4	4	1	1	2	1	5	5	5	3	6	1	1	2	1	1	2	2	2	5	1	1	2	3	1	2	3	1
1	5	3	1								5	5	1	1	1	2	2	2	3	2	2	1	2	2	1	2	2	2	1
2	5	2	1	2	4	2	1	4	2	4	2	0	1	1	2	1	1	2	3	2	4	1	1	1	2	2	2	3	2
2	4	3	3	1	5	5	5	4	5		5	10	1	2	2	2	2	2	1	2	3	1	1	1	1	2	2	3	4
2	4	2	3	1	1	1	1	5	1	2	2	9	1	1	1	1	2	2	2	2	2	1	1	2	3	2	2	2	2
2	5	4	2	1	1	1	1	5	5	5	5	5	1	1	1	1	1	2	4	1	5	1	2	2	2	2	1	3	2
1	5	6	4	3	1	5	3	5	5	1	5	10	2	2	2	2	2	2	2	2	6	1	1	2	1	2	2	5	1
1	4	2	1	3	1	2	3	2	5	5	3	7	1	1	1	1	1	2	3	1	6	2	1	1	1	1	1	2	1
1	5	5	2	1	4	1	1	5	1	5	2	6	1	1	1	1	1	2	3	2	2	1	2	1	2	2	2	4	2
2	4	5	2								5	4	2	2		2	2	2	1	2	2	1	1	2	2	2	2	5	1
2	4	3	3	4	3	3	3	2	2	3	3	3	2	1	2	2		2	6	2	2	1	1	2	2	2	1	3	3
1	4	4	2	1	5	1	1	3	3	1	4	1	1	1	1	1	1	1	5	2	4	2	1	2	2	2	2	4	1
1	4	5	3	2	2	2	3	4	4	3	4	4	1	1	2	1	1	1	1	2	2	1	1	1	2	2	2	3	3
1	5	6	3	2	2	3	2	4	2	4	3	3	1	2	2	2	2	2	1	2	6	1	1	2	2	2	2	3	3
2	5	7	2	5	5	5	4	4	5	4	1	6	1	1	2	2	1	1	4	1	6	2	1	1	3	2	2	1	2
1	4	5	3	1	5	1	1	3	3	4	2	4	1	1	2	1	1	2	2	2	6	1	1	2	1	2	2	1	2
1	5	7	2	3	3	3	3	3	3	3	5	0	1	1	1	1	1	2	2	2	6	1	1	1	1	2	2	4	1
1	5	5	2	2	4	3	2	4	3	4	5	6	1	1	2	1	1	2	2	2	5	1	1	1	2	2	2	4	1
1	5	5	2	2	2	2	3	3	3	4	3	6	1	1	1	1	1	1	5	1	5	5	1	1	2	2	2	2	2
1	5	7	2	1	2	1	1	4	2	4	3	7	1	1	2	1	2	1	4	1	5	1	2	1	2	2	1	3	2
2	4	3	3	1	2	2	1	5	3	3	3	8	1	1	1	1	2	1	3	2	2	1	1	2	2	2	2	4	1
1	5	3	2	2	4	4	2	5	5	4	4	7	1	1	2	2	2	2	2	2	2	1	1	2	2	2	2	3	1
1	4	4	2	2	4	3	1	3	3	4	4	5	1	1	2	1	2	1	2	2	2	1	2	1	2	2	2	2	3
2	5	4	3	3	2	3	3	4	2	4	4	5	1	1	2	2	2	2	5	2	5	4	1	1	2	2	2	4	1
1	5	3	3	3	4	4	4	4	4	2	4	1	1	1	1	1	1	1	2	2	5	1	1	2	3	2	2	4	3
1	4	5	3	4	4	3	2	5	4	3	4	5	1	2	2	2	2	2	3	1	6	1	4	1	2	2	2	3	3
2	4	4	3	1	2	3	1	2	2	4	4	5	1	1	1	1	2	2	2	1	5	1	2	1	1	2	2	3	3
2	5	2	4	1	5	1	1	1	2	1	1	6	1	1	1	1	2	2	2	2	4	1	1	1	2	2	1	3	1
1	4	5	2	3	5	5	5	4	4	5	2	8	1	1	1	1	1	2	4	1	6	1	1	1	1	2	2	3	2
2	5	3	4	4	3	2	2	4	4	2	3	7	1	1	2	1	1	2	2	2	3	1	1	2	2	2	2	3	3
1	4	2	4	5	4	5	4	5	3	5	2	8	1	1	1	2	2	2	4	1	6	1	1	2	1	1	1	2	1
1	5	2	2	3	3	3	3	3	4	3	3	10	1	1	2	2	2	2	2	2	1	1	3	2	2	2	1	1	3
2	5	4	2	2	5	2	1	5	5	5	4	7	1	2	2	2	2	2	3	1	2	1	1	2	3	2	2	5	1
1	5	4	2	2	1	2	2	5	5	5	3	5	1	2	2	2	2	2	3	1	5	1	1	2	1	2	2	3	1
2	5	2	2	1	1	1	1	5	3	5	3	3	1	1	1	1	1	2	3	2	6	1	2	1	1	2	2	2	2
2	4	2	2	2	3	1	1	4	5	5	4	5	1	1	1	1	1	2	3	2	4	2	1	1	2	2	2	3	2
2	4	2	4	3	1	3	4	5	5	3	3	3	1	1	2	2	2	2	3	2	5	2	3	2	3	2	2	1	2
1	4	4	2	3	3	3	3	5	5	4	4	6	1	1	2	2	2	2	1	2	4	1	2	1	2	2	2	2	2
2	4	3	2	1	3	1	1	5	3	4	1	9	1	1	2	1	1	2	1	2	6	1	1	2	2	2	2	4	1
1	4	2	3	5	4	5	4	5	5	5	2	10	1	1	1	1	1	1	2	2	4	1	2	1	1	2	1	3	2
1	4	3	3	3	4	3	3	5	3	4	4	5	2	2	2	2	1	2	1	2	6	1	1	2	3	1	2	5	1
2	4	2	3	1	1	2	1	5	5	5	3	7	1	1	1	1	1	2	2	2	3	1	1	2	3	2	2	5	1
2	4	2	2	3	3	3	3	3	3	3	4	5	1	1	2	2	2	1	2	2	3	1	2	2	1	2	1	3	2
1	4	3	2	2	3	4	2	4	3	3	3	10	1	1	1	1	1	1	3	1	6	1	2	1	1	2	1	2	2
2	4	2	2	3	1	3	3	3	2	3	3	9	1	2	2	1	1	2	4	2	5	1	1	2	3	2	2	5	1
1	4	2	2	1	3	2	1	1	3	3	2	5	1	1	2	1	1	1	1	2	5	1	1	2	2	2	2	4	3
2	4	4	3	1	5	5	5	3	5	1	5	6	2	2	2	1	2	2	3	2	4	1	1	2	2	2	2	3	2
1	4	2	2	3	2	3	3	3	3	3	3	5	1	2	1	2	2	1	3	1	5	1	2	2	1	2	2	3	2
2	4	2	3	1	5	1	1	1	1	1	1	6	1	1	1	1	2	2	2	2	2	1	1	2	2	2	2	3	3
2	4	2	4	3	3	5	4	5	4	5	3	10	2	1	1	1	1	1	4	2	2	1	1	1	1	1	1	3	1
1	4	6	2	1	1	2	1	5	3	3	2	7	1	1	1	1	2	1	4	1	5	5	1	1	2	1	2	3	1
2	4	3	2	4	4	3	3	3	4	4	4	6	1	2	2	2	1	2	5	2	2	2	1	1	2	2	2	3	1
2	4	5	3	3	3	3	3	3	3	3	3	5	1	1	2	2	2	2	4	1	5	1	1	2	2	2	2	4	1
1	4	3	3	1	3	1	1	1	4	5	2	8	1	1	1	1	1	1	1	2	2	1	1	1	2	2	2	5	1
2	4	3	3	3	3	3	3	3	3	3	5	3	1	1	2	2	2	2	4	2	2	1	1	2	3	2	2	4	1
2	4	2	3	1	1	1	1	5	5	1	4	3	2	2	1	1	2	2	2	2	4	1	1	2	1	2	1	4	1
2	4	2	2	2	2	3	2	5	4	4	1	7	1	1	1	1	2	2	7	2	4	1	2	1	1	2	2	1	2
2	4	2	3	5	3	3	4	4	3	4	4	5	2	2	2	2	2	2	4	2	2	1	1	2	2	2	2	3	1
2	4	2	4	1	1	1	1	5	1	5	2	8	1	2	1	1	1	1	2	2	3	1	1	1	1	2	1	3	2
1	4	3	2	4	3	5	4	5	5	5	5	5	1	1	2	1	2	1	1	2	2	1	1	2	2	2	2	4	1
2	4	4	2	1	1	1	1	5	5	5	1	9	1	1	1	1	1	1	3	2	4	1	1	2	3	2	2	5	1
1	4	3	2	3	3	3	3	3	3	1	3	6	1	1	2	1	2	2	2	2	4	1	2	1	2	2	2	1	3
2	4	3	3	1	5	1	3	5	3	3	4	1	1	2	1	1	2	2	2	2	4	1	1	1	1	2	1	2	2
1	4	7	3	5	5	5	5	5	5	5	1	10	1	1	1	1	1	1	4	1	6	1	1	1	1	1	1	5	1
1	4	4	4	2	2	2	2	4	4	4	3	7	1	1	1	1	1	2	1	2	6	1	4	2	2	2	2	3	1
1	4	5	3	2	3	4	1	4	5	4	3	9	2	1	2	2	1	2	3	1	6	1	2	2	2	2	2	2	2
2	1	3	4	1	1	1	1	3	1	5	1	3	2	1	1	1	2	1	2	2	5	1	1	1	2	2	2	1	2
2	4	3	3	3	1	3	1	5	3	5	2	4	1	1	2	1	2	1	2	2	3	1	1	2	1	2	1	3	1
2	4	2	2	3	2	3	3	5	5	1	4	7	1	1	2	2	2	2	4	1	2	1	1	2	3	2	2	4	1
2	4	3	3	1	1	1	1	5	3	5	1	7	1	1	1	1	1	1	1	2	5	1	1	2	2	2	2	5	1
2	4	5	2	1	2	1	3	3	3	1	1	6	1	1	1	1	1	1	3	1	6	1	4	2	2	2	2	3	2
2	4	2	2	1	2	1	1	2	2	2	3	2	1	1	2	1	1	2	2	2	5	1	1	2	3	2	2	3	3
2	1	2	3	2	4	4	4	4	4	5	3	8	1	1	2	2	1	2	3	2	2	1	2	2	1	1	2	2	2
2	1	7	4	3	3	3	3	3	3	3	3	2	2	1	1	2	1	1	3	1	2	2	6	1	2	2	1	3	3
2	1	4	2	1	5	5	1	5	5	5	1	7	1	1	1	1	1	1	5	1	5	1	1	2	2	2	2	3	2
2	1	3	3	5	1	3	1	5	3	5	3	10	1	1	1	1	1	1	2	2	2	1	1	2	2	2	2	5	1
2	6	4	3	3	3	3	3	3	3	3	5	0	1	1	1	1	1	2	2	2	2	1	1	2	3	2	2	3	2
1	6	5	3	2	2	2	2	5	4	2	4	5	1	1	1	1	2	2	2	2	5	1	1	1	2	2	2	2	2
1	1	3	2	2	2	3	3	4	3	3	4	5	1	1	2	1	2	1	1	2	2	1	1	2	2	2	2	4	1
1	6	3	4	3	3	3	3	3	3	3	5	4	1	1	2	2	2	2	2	2	4	1	1	1	2	2	2	3	2
1	6	3	2	1	1	1	1	5	1	5	5	5	1	1	1	1	1	1	3	1	4	1	1	2	2	2	2	5	1
2	6	4	2	2	3	2	2	3	4	2	2	5	1	1	1	1	1	2	2	2	4	1	1	2	2	2	2	2	2
2	6	2	4	1	3	1	1	2	3	5	4	4	1	1	2	1	2	2	2	2	5	1	1	2	3	2	2	2	2
1	6	4	2	2	3	2	1	4	4	4	2	3	1	1	2	1	1	2	2	2	6	1	1	2	2	2	2	4	1
1	6	5	2	2	3	2	2	3	3	3	2	7	1	2	1	1	2	2	2	2	6	1	1	1	2	2	2	4	1
2	6	2	3	5	2	2	2	3	4	4	3	6	1	1	2	1	2	2	1	2	6	1	1	2	1	1	2	1	2
2	1	4	2	4	3	2	4	2	3	4	3	6	2	1	1	1	2	2	3	2	3	1	2	2	3	2	2	3	2
1	6	3	4	2	3	2	1	2	2	3	2	6	1	2	2	1	1	1	2	2	3	1	1	2	3	2	2	3	3
2	6	5	3	3	4	3	3	4	4	3	4	2	1	1	2	1	1	2	2	2	5	1	1	1	2	2	2	2	2
2	6	2	2	1	2	1	2	3	2	3	3	5	1	1	1	1	1	2	1	2	3	1	1	2	3	2	2	4	1
1	6	3	2	2	4	3	2	4	4	3	3	2	1	1	2	1	1	2	2	2	6	1	1	1	2	2	2	3	3
2	6	2	2	1	1	1	1	1	1	1	3	6	1	1	1	1	2	1	1	2	5	1	2	2	2	2	2	4	2
2	6	2	2	1	5	3	1	5	4	5	4	3	1	1	1	1	1	2	1	2	6	1	1	2	1	2	1	3	2
2	6	2	4	1	2	1	1	4	3	3	1	5	1	1	1	1	1	2	2	2	3	1	1	1	1	2	1	1	2
1	6	3	4	4	4	3	3	3	4	3	5	3	1	1	2	2	2	2	1	2	4	1	1	2	3	2	2	3	3
2	6	4	2	3	3	3	2	4	4	3	4	4	1	2	2	1	1	2	2	2	6	1	1	1	2	2	2	4	1
2	6	3	3	2	4	3	2	4	3	4	4	2	1	1	2	1	2	2	1	2	5	1	1	1	2	2	2	3	2
2	6	4	2	1	3	3	1	5	3	4	4	1	1	1	2	2	2	2	1	2	6	1	1	1	2	2	2	5	1
1	6	3	3	1	5	1	1	5	1	5	5	1	1	1	1	1	1	1	2	2	4	1	2	1	1	2	2	2	2
1	6	2	3	1	1	2	2	5	3	5	4	2	1	1	2	1	1	2	1	2	4	1	1	1	2	2	2	3	3
1	6	4	4	1	3	3	3	5	5	3	3	0	1	1	2	1	1	1	4	2	4	1	6	2	1	2	1	1	3
1	6	5	2	3	3	3	3	3	3	3	4	3	1	1	2	1	2	2	2	2	5	1	7	2	2	2	2	4	1
2	6	2	4	1	2	2	3	2	2	4	3	3	1	1	1	1	1	1	2	2	3	1	1	2	3	2	2	4	1
1	6	5	3	5	3	1	5	5	1	5	5	1	1	1	1	1	1	1	1	2	6	1	1	1	3	1	2	3	1
2	6	2	3	1	3	1	1	5	2	5	1	5	1	1	1	1	1	1	2	2	2	1	1	2	2	2	2	5	1
1	6	3	3	3	3	3	2	3	3	3	3	4	1	1	2	2	2	2	1	2	3	1	1	2	2	2	2	3	1
2	6	2	2	1	1	1	1	5	5	5	1	10	1	1	1	1	1	2	1	2	5	2	1	1	1	2	2	5	1
2	6	2	3	1	2	1	1	5	2	3	4	5	1	1	1	1	1	2	1	2	5	1	1	2	2	2	2	3	2
2	6	4	2	1	1	2	1	5	5	5	2	8	1	1	2	1	2	2	2	2	5	1	1	1	1	2	2	2	2
2	6	5	4	1	3	1	1	3	3	2	4	5	2	2	1	1	1	1	3	2	6	1	1	2	2	1	2	4	2
1	6	3	4	3	3	3	3	3	3	3	5	7	1	1	2	2	2	2	3	2	4	1	1	2	3	2	2	3	3
2	6	2	4	2	2	2	2	2	3	4	2	7	1	1	2	1	1	1	2	2	4	1	1	2	2	2	1	2	2
1	6	3	2	1	5	1	1	1	1	5	4	2	1	1	1	1	1	2	2	2	5	1	1	2	2	2	2	4	1
2	6	2	4	3	3	1	2	5	3	1	3	8	2	1	2	1	2	2	2	2	4	1	1	1	1	2	2	2	2
1	6	5	2	1	4	1	1	5	5	2	2	7	1	1	2	2	2	2	2	2	4	1	2	2	2	2	2	3	3
2	6	2	2	1	3	1	1	5	5	5	1	0	1	1	1	1	2	1	2	2	3	1	1	1	2	2	2	2	2
1	6	5	2	3	4	3	2	1	2	4	1	9	1	1	2	1	1	2	2	2	6	5	1	2	2	2	2	2	2
2	6	3	4	1	3	1	3	5	3	1	3	5	1	1	2	2	2	2	1	2	6	1	1	2	3	1	2	2	2
1	6	4	3	1	4	2	1	4	3	3	1	6	1	1	2	1	1	1	2	2	4	1	1	2	3	2	2	3	3
1	6	3	2	1	1	2	1	2	2	2	2	7	1	1	2	2	2	2	2	2	2	1	1	1	2	2	2	4	1
1	6	7	3	3	3	3	2	5	4	1	4	5	2	2	2	2	2	2	2	2	5	1	1	1	2	2	2	4	3
2	6	2	3	4	4	4	1	3	1	2	4	4	1	1	2	1	1	2	2	2	2	1	3	2	2	2	2	3	3
1	6	5	2	2	2	2	1	4	3	2	2	4	1	1	1	1	2	2	2	2	6	1	1	2	2	2	2	4	1
1	6	2	2	1	3	1	1	4	1	5	1	7	1	1	1	1	2	1	2	2	4	1	1	1	2	2	2	2	2
2	6	3	4	3	4	3	3	5	3	3	4	8	1	1	2	1	2	2	2	2	6	1	1	2	2	2	2	1	2
1	6	3	2	2	3	2	2	3	3	3	5	3	1	1	2	2	2	2	1	2	6	1	1	2	1	2	2	5	1
1	6	5	4	2	3	2	1	5	4	2	2	3	1	1	2	1	1	1	2	2	6	1	1	2	2	2	2	3	3
1	6	5	2	2	3	3	2	3	3	2	4	7	1	1	2	2	2	2	2	2	5	1	1	2	2	2	2	2	2
1	6	6	3	1	5	1	1	1	1	5	1	10	1	1	1	1	1	1	4	1	5	1	6	1	2	2	2	4	1
2	6	3	3	3	3	3	3	3	3	3	5	0	1	2	2	2	2	2	2	2	4	1	1	2	3	1	1	3	2
2	6	5	2	1	2	2	2	1	2	4	3	8	1	1	1	1	1	2	3	2	4	3	1	2	1	2	2	1	2
2	6	3	2	4	3	2	1	2	3	3	3	6	1	1	2	1	2	2	1	2	6	1	2	2	2	2	2	2	2
2	6	3	2	1	5	3	2	5	5	3	4	7	1	1	2	1	1	1	2	2	4	1	1	2	2	2	2	3	2
1	6	5	3	1	4	1	1	5	3	5	1	8	1	1	1	1	2	2	2	2	4	1	1	2	2	1	2	4	1
2	6	2	2	3	3	3	3	5	4	2	5	4	2	2	2	2	2	2	1	2	2	1	1	2	1	2	2	3	3
1	6	4	2	2	2	4	1	3	4	2	4	6	2	2	2	2	1	2	2	2	5	1	1	1	2	2	2	4	1
2	6	3	3	2	5	3	2	5	4	2	5	2	1	1	2	1	1	1	2	2	5	1	1	2	3	2	2	3	1
2	6	2	2	3	3	4	2	2	4	1	4	6	2	2	2	2	2	2	2	2	2	1	1	2	2	2	2	3	3
1	6	3	3	3	2	3	3	3	3	3	4	5	2	2	2	2	2	2	1	2	6	1	1	1	2	2	2	2	3
1	6	2	2	3	3	4	2	5	5	4	5	1	1	2	2	2	2	2	1	2	4	1	1	2	3	2	1	5	1
1	6	5	2	1	5	3	2	3	5	1	2	8	1	1	2	1	1	2	3	2	5	1	1	1	2	2	2	4	1
2	6	2	2	2	3	2	2	4	3	4	2	10	1	1	1	1	1	1	1	2	5	1	1	1	1	2	2	1	2
1	6	3	2	3	3	3	3	3	3	3	5	5	1	1	2	1	2	2	3	2	4	1	1	2	2	2	2	5	3
2	6	2	3	1	5	1	1	5	3	3	1	6	1	1	1	1	1	1	3	2	4	1	1	2	2	2	2	5	1
2	6	2	2	4	3	4	3	4	3	3	4	5	1	1	2	2	2	2	2	2	2	1	1	2	2	2	2	4	3
1	6	6	4	2	4	2	2	4	3	4	4	2	1	1	1	1	1	1	2	2	6	1	1	1	2	2	2	2	2
2	6	3	2	3	3	5	3	5	4	2	2	7	1	1	1	1	2	2	2	2	4	1	1	2	3	2	2	3	4
2	6	2	3	1	4	3	1	5	4	2	3	3	1	1	2	1	2	2	1	2	4	1	1	2	3	2	2	1	2
1	6	2	2	1	4	1	1	2	3	3	3	9	1	1	1	1	2	1	2	2	2	1	1	2	1	2	2	3	2
2	6	2	2	1	1	1	1	5	1	3	5	10	1	1	1	1	2	1	1	2	2	1	1	2	2	2	1	3	1
1	6	2	3	1	4	4	1	3	4	5	4	5	1	1	2	1	2	2	1	2	5	1	1	2	3	2	2	4	2
1	6	2	2				2				2	0	1	1	2	1	2	2	2	2	2	1	1	2	3	2	2	2	3
1	6	2	3	3	4	3	2	4	4	4	1	8	1	1	1	1	1	1	2	2	5	1	7	2	1	2	2	4	1
1	6	6	3	1	2	2	1	5	5	5	2	4	1	2	2	1	1	2	3	2	5	1	1	2	3	2	2	5	1
1	6	3	4	2	4	2	1	3	2	2	4	3	1	1	2	1	2	2	3	2	3	1	1	2	3	2	2	4	1
2	1	4	3	1	2	2	1	5	3	5	3	5	1	1	1	1	1	1	4	2	3	1	1	2	2	2	2	2	2
1	6	5	3	1	5	3	1	3	3	4	4	2	1	1	1	1	1	2	2	2	4	1	1	2	3	2	2	2	2
2	6	4	4	3	3	4	2	5	4	2	3	6	1	1	2	1	2	1	2	2	5	1	1	1	2	2	2	3	1
2	6	3	3	4	4	3	2	3	2	2	2	4	1	1	1	1	1	2	2	2	3	1	1	2	3	2	2	4	1
2	6	2	4	1	1	1	1	5	5	5	4	5	1	1	2	1	2	2	1	2	5	1	1	1	2	2	2	3	1
1	6	2	4	2	2	3	1	5	1	4	4	5	1	2	2	1	2	2	2	2	5	1	1	1	2	1	2	5	4
2	6	2	4	2	5	2	1	4	3	5	4	2	1	2	2	2	2	2	1	2	1	1	1	2	3	2	2	3	2
1	6	3	4	3	3	3	3	3	3	3	4	2	1	2	2	2	2	2	3	2	6	1	1	2	2	2	2	5	1
2	1	4	4	5	2	1	1	5	4	4	3	8	1	1	1	2	2	1	7	1	4	5	1	2	1	1	1	2	2
2	6	3	4	1		1	1	5	5	5	1	3	1	1	1	1	1	2	1	2	2	1	1	1	2	2	2	3	2
1	6	2	4	3	3	3	3	3	3	3	5	0	1	1	2	1	1	2	1	2	2	1	1	1	1	2	2	3	2
1	6	2	4	2	2	4	2	4	3	2	4	6	1	1	2	1	1	2	1	2	4	1	1	2	2	2	2	3	3
1	6	2	4	3	3	3	3	3	3	3	4	5	1	1	1	1	1	1	1	2	2	1	1	2	2	2	2	3	2
2	6	7	4	1	3	2	1	5	3	5	2	4	1	1	2	1	2	2	1	2	6	1	1	1	2	1	2	2	2
1	6	2	4	4	4	3	3	3	4	3	2	6	1	1	1	1	1	2	2	2	5	1	1	2	2	2	2	3	3
1	6	4	4	5	5	5	5	5	5	5	3	5	1	1	1	1	1	2	1	2	6	1	1	2	1	2	2	2	3
1	6	2	4	1	2	2	1	4	3	4	3	3	1	1	2	1	1	2	2	2	5	1	1	2	3	2	2	1	3
2	6	2	4	2	4	3	3	1	3	2	5	5	2	1	2	2	1	2	1	2	4	2	1	2	2	2	2	2	2
2	6	7	4	5	1	1	1	3	1	4	2	1	1	1	2	2	1	2	2	2	6	1	1	1	2	2	2	3	2
1	6	2	4	2	2	4	1	5	4	3	4	6	1	1	2	1	2	2	2	2	5	1	1	1	1	1	2	4	1
1	6	5	4	2	3	3	2	2	3	3	3	6	1	1	2	2	2	2	4	1	5	2	5	2	2	2	2	3	3
1	6	5	4	1	1	1	1	5	5	5	1	7	1	1	2	1	2	2	2	2	5	1	1	2	2	2	2	2	2
1	6	6	4	2	3	3	2	5	4	2	3	5	1	1	2	1	2	2	2	2	3	1	1	1	3	2	2	1	2
1	6	5	4	2	2	2	2	4	4	4	3	3	1	1	1	1	1	2	2	2	4	1	1	2	1	2	2	3	3
1	6	5	4	2	1	2	1	3	2	2	4	5	1	1	2	1	2	2	2	2	6	1	1	2	2	2	2	5	1
1	6	7	4	1	4	2	2	3	3	3	2	7	1	1	1	1	2	1	2	2	6	1	1	1	2	2	2	3	3
1	6	2	4	1	3	2	1	4	1	5	2	8	2	2	1	1	1	2	2	2	3	1	1	2	3	2	2	2	2
1	6	2	4	3	3	3	3	3	3	3	4	10	1	1	2	1	2	2	2	1	4	1	1	1	2	2	2	3	2
1	6	5	4	1	4	2	1	3	3	4	2	7	1	1	1	1	1	2	4	2	4	1	1	2	2	2	2	4	1
1	6	5	4	3	5	3	3	3	3	3	5	5	1	1	2	2	2	2	2	2	6	1	1	1	2	2	2	3	2
1	6	2	4	1	3	1	1	3	4	5	3	4	1	1	1	1	1	1	1	2	6	1	2	1	2	2	2	3	2
1	6	2	4								3	4	1	1	1	1	1	2	2	2	5	1	1	1	1	2	2	3	2
1	6	5	4	2	4	2	1	4	4	4	4	3	1	1	1	1	1	2	1	2	6	1	4	2	2	2	2	2	3
1	6	5	4	2	3	2	2	3	3	3	3	6	1	1	1	1	1	2	3	2	4	1	1	2	3	2	2	3	3
1	6	2	4	1	5	1	1	5	5	5	3	6	1	1	2	2	2	2	2	2	6	1	4	1	2	2	2	3	1
1	6	2	4	1	3	3	1	5	5	5	3	10	1	2	1	1	1	2	1	2	2	1	1	2	2	2	2	4	1
1	6	6	4	2	3	2	1	3	4	4	3	1	1	1	2	1	2	2	2	2	5	1	1	1	1	2	2	3	3
1	6	5	4	2	3	4	2	4	3	4	3	3	1	1	2	1	2	2	2	2	6	1	1	2	2	2	2	4	1
1	6	2	4	1	3	1	1	1	1	1	4	10	1	1	1	1	1	1	1	2	2	1	1	2	3	2	2	5	1
1	6	5	4	3	3	3	2	4	4	3	4	6	1	1	2	2	2	2	2	2	6	1	1	1	1	2	2	1	2
1	6	2	4	2	3	3	2	3	2	3	5	2	1	2	2	2	2	2	1	2	4	1	1	2	1	2	2	4	3
1	6	5	4	2	3	2	2	2	3	2	3	9	1	1	2	1	2	2	2	2	4	1	4	2	2	2	2	4	1
1	6	2	4	2	3	4	4	2	3	4	2	7	1	1	1	1	1	1	2	2	5	1	1	2	2	2	2	1	2
1	6	5	4	2	2	3	2	4	3	3	2	5	1	1	2	1	1	2	2	2	6	5	1	1	3	2	2	3	2
1	6	6	4	4	3	5	3	5	5	3	4	4	2	2	2	2	2	2	2	2	6	1	1	2	2	2	2	4	1
1	6	5	4	2	4	3	2	3	3	3	4	6	1	2	2	2	2	2	2	2	3	1	1	2	2	2	2	3	3
1	6	7	4	1	1	3	3	5	5	2	4	5	1	1	2	1	1	1	1	2	6	1	1	1	2	2	2	2	2
1	6	5	4	3	3	3	3	3	3	3	5	0	1	1	2	2	2	2	2	2	4	1	1	2	2	2	2	4	1
1	6	5	4	4	4	5	4	3	4	2	4	4	1	1	2	2	2	2	2	2	6	1	1	2	2	2	2	3	3
1	6	5	4	3	3	3	3	3	3	3	5	0	1	1	2	2	1	2	2	2	6	1	1	1	2	2	2	4	1
1	6	7	4	1	4	5	1	5	1	3	1	8	1	1	2	1	1	2	1	2	6	1	1	1	2	2	2	3	3
1	6	5	4	4	5	3	2	5	4	4	4	5	2	1	2	1	1	2	2	2	5	1	1	1	2	2	2	3	4
1	6	2	4	2	4	2	2	3	3	4	3	4	1	1	2	2	1	2	1	2	3	1	1	1	2	1	2	4	1
1	1	7	4	3	2	2	1	2	3	3	2	3	1	1	1	1	2	2	2	2	2	1	1	1	2	1	1	1	2
1	6	5	4	2	3	3	1	4	3	4	4	2	1	1	1	1	1	2	2	2	4	1	1	2	2	2	2	4	3
1	6	6	4	2	3	3	2	4	4	3	3	4	1	1	2	2	2	2	2	2	5	1	4	1	1	2	2	4	2
1	6	6	4	2	3	3	2	4	3	3	3	6	2	2	2	2	1	2	2	2	5	1	1	2	3	2	2	5	1
1	6	2	4	4	3	4	2	4	4	2	4	7	2	2	2	2	2	1	2	2	4	1	1	2	2	2	2	5	1
1	6	5	4	1	4	2	1	2	3	3	2	6	1	1	2	1	2	2	2	2	6	1	1	2	2	2	2	2	3
1	6	6	4	3	3	3	3	3	3	3	4	5	1	1	2	2	2	2	2	2	6	1	4	2	1	2	2	4	3
1	6	2	4	2	3	2	1	4	5	5	3	5	1	1	2	1	1	2	1	2	3	1	1	1	2	2	2	3	3
1	6	2	4	2	1	3	1	5	4	1	5	3	1	2	2	2	2	2	2	2	5	1	1	2	1	2	2	5	1
1	6	6	4	1	1	2	1	2	3	4	1	8	1	1	2	1	1	1	2	2	5	1	1	1	1	2	2	2	2
1	6	5	4	1	3	1	1	5	3	4	1	8	1	1	2	1	1	1	1	2	6	1	1	1	1	2	2	4	3
1	6	6	4	3	3	3	3	3	3	3	5	5	1	1	2	1	2	2	2	2	5	1	1	1	2	2	2	2	2
1	1	2	4	3	2	4	2	5	4	3	3	7	1	1	2	2	2	2	3	2	2	2	1	2	2	2	1	2	3
1	6	6	4	3	4	5	2	5	3	1	3	2	1	2	2	1	1	2	2	2	4	1	1	1	1	2	2	4	1
1	6	5	4	2	4	2	3	2	2	4	2	3	1	1	1	1	1	1	2	2	2	1	1	2	3	2	2	5	1
1	6	5	4	1	4	3	1	4	1	3	3	2	1	2	2	1	1	1	2	2	3	1	1	1	3	1	2	4	1
1	6	2	4	1	2	1	2	4	3	4	2	6	1	1	2	1	1	2	1	2	3	1	1	2	3	2	2	4	3
1	6	5	4	3	3	4	3	4	3	4	3	4	1	1	1	1	1	2	2	2	4	1	1	2	3	2	2	3	1
1	6	2	4	4	2	4	2	4	4	3	3	6	1	1	1	1	2	1	4	1	2	1	1	2	3	2	1	4	1
1	6	2	4	1	4	1	1	4	3	2	1	9	1	1	1	1	2	2	2	2	5	1	1	1	2	2	2	3	2
1	6	5	4	1	3	2	1	5	5	4	2	3	1	1	2	2	2	2	3	2	5	1	1	2	2	2	2	5	1
1	6	2	4	3	4	4	2	3	4	2	3	6	1	1	2	2	2	2	2	2	4	1	1	2	2	2	1	5	1
1	6	5	4	3	4	3	1	3	2	3	5	1	2	2	2	2	2	2	2	2	6	1	1	2	2	2	2	3	1
1	6	2	4	1	2	1	1	5	5	4	4	4	1	1	1	1	1	2	1	2	6	1	1	2	1	1	2	4	1
1	6	6	4	2	3	2	2	4	4	4	3	3	1	1	2	1	1	2	2	2	6	1	1	1	2	2	2	3	3
1	6	2	4	2	4	3	3	3	3	4	5	0	1	1	1	1	1	2	2	2	4	1	1	2	1	2	2	5	1
1	6	2	4	2	3	2	1	5	4	4	3	5	1	1	2	1	1	2	2	2	6	1	1	2	2	2	2	2	3
1	6	5	4	2	2	3	2	4	4	4	4	3	1	1	2	1	2	1	2	2	5	1	4	2	2	2	2	2	2
1	6	2	4	2	2	3	1	4	4	4	3	7	1	1	2	1	2	2	4	2	4	1	1	2	2	2	1	1	3
1	6	5	4	2	4	2	2	5	4	3	3	2	1	1	2	1	1	2	2	2	4	1	1	2	2	2	2	3	2
1	6	5	4	1	4	1	1	4	1	3	2	7	1	1	1	1	1	1	2	2	5	1	1	1	2	2	2	5	4
1	6	2	4	1	3	1	1	3	3	5	1	5	1	1	2	1	1	2	1	2	4	1	1	1	1	2	2	4	1
1	6	2	4	3	3	3	3	3	3	3	5	5	2	2	2	2	2	2	1	2	2	1	1	2	1	2	2	5	1
1	6	2	4	2	2	2	2	4	4	3	3	5	1	1	1	1	2	2	2	2	2	1	1	2	1	2	2	1	2
1	6	2	4	1	3	3	2	4	4	4	3	8	1	1	2	1	2	2	2	2	2	1	1	2	3	2	2	2	2
1	6	7	4	1	5	1	1	5	5	5	1	9	1	1	2	1	1	1	2	2	6	1	1	2	1	2	2	2	2
1	6	5	4	1	3	3	3	4	5		3	6	1	1	2		2	2	2	2	4	1	1	1	2	2	2	5	1
1	6	6	4	3	3	3	3	3	3	3	3	2	1	1	2	2	2	2	3	2	4	1	1	2	2	2	2	4	1
1	6	7	4	2	2	2	1	5	3	4	2	8	1	1	2	1	1	2	2	2	6	1	1	2	2	2	2	4	1
2	6	2	3	2	3	3	2	4	4	4	4	1	1	1	2	1	1	2	1	2	3	1	1	1	2	2	2	4	3
1	2	1	4	4	3	4	5	5	3	4	2	10	1	1	2	2	2	2	1	2	2	1	2	2	2	2	2	5	1
2	5	3	3	2	3	3	2	4	4	3	3	5	1	1	2	2	1	2	2	2	4	1	1	2	2	2	2	5	1
2	4	1	2	4	3	5	3	4	4	3	3	10	2	1	1	1	1	1	2	1	5	2	1	2	3	2	1	5	1
2	6	3	3	4	3	5	1	5	5	3	4	0	1	1	2	2	2	2	2	2	4	1	1	2	1	2	2	2	2
1	6	5	3	2	3	4	3	4	4	3	2	7	1	1	1	1	1	1	2	2	6	1	1	2	3	2	2	4	1
2	6	2	2	3	3	3	3	3	3	3	2	6	1	1	1	1	2	1	1	2	2	1	1	2	3	2	2	3	1
2	6	2	1	1	5	1	1	1	1	5	3	0	1	1	1	1	1	1	1	2	2	1	2	2	2	2	2	1	2
2	2	1	3	2	1	2	1	5	3	5	5	10	2	2	2	2	2	2	1	2	5	1	1	1	1	2	2	3	4
2	3	5	2	3	5	3	4	3	4	3	2	5	2	1	1	2	1	2	2	2	2	1	2	2	2	2	2	1	2
2	3	1	3	3	3	4	2	5	1	5	3	9	1	1	1	1	1	1	2	2	4	1	2	2	1	2	1	3	2
1	6	2	3	3	3	3	4	3	2	3	5	1	2	1	2	2	2	2	1	2	2	1	1	2	2	2	2	3	2
1	6	2	4	2	2	2	2	4	4	2	3	8	1	1	2	1	1	1	3	2	3	1	3	1	2	1	2	2	2
1	6	3	2	2	2	3	2	5	5	5	4	2	1	1	2	2	2	2	1	2	5	1	1	2	2	2	2	3	3
2	6	1	1	1	1	1	1	5	1	3	1	7	1	1	1	1	1	2	3	2	5	1	1	2	3	2	2	3	2
2	5	4	4	1	1	2	2	4	4	5	3	6	1	1	2	1	2	2	2	2	2	1	1	2	2	2	2	2	2
1	6	6	1	1	3	1	1	5	1	5	1	7	1	1	1	1	1	1	2	2	6	1	1	2	2	2	2	3	3
2	5	1	2	1	3	3	1	5	5	4	3	8	1	1	2	1	1	2	2	2	5	1	1	2	3	1	2	3	1
2	4	2	1	4	3	3	3	3	3	3	3	6	1	1	1	1	2	2	2	2	2	1	1	2	1	2	1	3	3
1	6	4	2	1	4	1	1	5	3	4	4	2	1	1	2	1	1	2	2	2	6	1	1	2	2	2	2	4	3
1	4	1	1	1	1	1	1	5	5	5	2	8	1	1	1	1	2	2	1	2	4	1	1	1	1	2	2	3	1
2	6	4	4	1	5	2	1	3	4	5	4	0	1	1	2	1	2	1	1	2	3	1	1	1	2	2	2	3	2
1	3	4	2	3	3	2	4	4	4	5	4	6	1	1	2	2	2	2	2	1	4	1	2	1	2	2	2	1	2
2	2	1	1	3	4	4	4	4	5	3	1	5	1	1	1	1	2	1	2	1	2	1	2	2	3	2	1	4	2
1	6	5	2	1	5	1	1	1	1	1	3	5	1	1	2	2	1	2	2	2	5	1	1	2	2	2	2	3	3
1	6	7	1	1	4	1	1	5	5	5	1	4	1	1	1	1	1	2	2	2	6	1	1	1	1	2	2	3	3
2	2	1	2	1	3	2	1	1		3	3	0	2	2	2	2	2	2	2	2	2	1	2	2	1	2	2	3	2
1	6	5	2	3	3	3	3	3	3	3	5	1	1	1	1	1	1	1	2	2	3	1	2	1	2	2	2	3	3
2	5	4	2	1	3	2	2	5	2	2	2	3	1	1	1	1	1	1	2	2	6	1	1	2	3	2	2	4	1
2	5	3	4	1	1	3	1	5	3	5	3	7	1	1	1	1	1	2	2	2	2	1	1	2	3	1	2	5	1
2	2	1	1	3	5	5	5	5	4	5	2	9	1	1	2	1	2	2	7	1	2	1	1	2	3	2	2	3	1
2	6	1	2	3	3	3	3	3	3	3	5	5	1	1	2	2	2	2	2	2	1	1	1	2	3	2	2	3	3
1	6	5	4	1	2	1	1	5	4	5	2	6	1	1	1	1	1	1	2	2	6	1	1	1	2	2	2	4	1
2	4	6	1	1	1	5	3	5	5	1	4	6	1	1	2	2	2	2	3	2	3	1	1	2	2	2	2	1	2
1	5	3	2		3	1	3	1	3	2	4	10	1	1	1		1	2	1	2	2	1	1	2	2	2	2	3	2
1	6	7	4	5	1	5	5	5	5	5	1	10	1	1	1	1	1	1	2	2	6	1	1	1	2	2	2	5	1
1	6	4	2	2	3	2	1	4	4	4	3	5	1	1	2	2	2	2	2	2	4	1	1	1	1	2	2	5	1
2	5	6	2	3	4	3	4	4	4	4	3	6	1	1	2	2	2	1	2	2	5	1	1	2	2	1	2	3	2
1	4	4	1	1	1	1	1	1	5	5	1	6	1	1	1	1	1	1	5	1	5	1	1	1	2	2	2	1	2
1	5	7	4	1	3	3	2	4	2	4	4	4	1	1	2	1	2	1	3	2	5	5	1	1	2	2	2	2	2
2	4	5	4	1	3	1	1	4	2	4	1	10	1	1	2	1	1	2	2	2	4	1	1	1	3	2	2	3	3
2	3	3	2	2	1	3	2	5	4	2	2	4	1	1	2	1	1	1	2	2	5	1	1	1	2	2	2	4	3
1	4	3	2	1	1	1	1	5	5	5	1	9	2	1	2	1	1	2	4	2	5	1	2	2	2	1	2	4	1
2	4	6	4	1	2	2	1	5	4	4	4	6	1	1	1	1	2	1	3	1	5	1	4	2	1	2	2	3	3
1	2	4	2	3	2	2		1	2	4	2	7	1	1	2	1	1	1	3	1	6	2	1	1	1	1	1	2	1
1	2	4	1	4	3	4	3	5	4	2	2	8	2	1	1	2	1	2	3	1	5	1	2	2	1	2	2	3	1
1	3	5	1	2	4	3	2	3	3	3	1	8	1	1	1	1	1	1	4	1	6	1	1	1	1	1	1	1	1
1	3	6	1	2	4	3	3	3	3	2	3	8	1	1	1	1	1	1	5	1	6	2	1	1	1	1	1	1	2
1	3	5	1	5	1	2	1	1	5	5	2	8	1	1	1	1	1	1	4	1	5	1	1	1	1	1	1	1	1
1	2	5	4	5	3	5	5	3	3	5	1	8	1	1	1	1	1	1	3	1	6	1	1	1	1	1	1	1	2
